# Supplementary material for: Receptor Tyrosine Kinase (RTK) Mediated Tyrosine Phosphor-Proteome from Drosophila S2 (ErbB1) Cells Reveals Novel Signaling Networks
Source: PLoS One. 2008 Aug 6;3(8):e2877. doi: 10.1371/journal.pone.0002877 (PMC2488400; doi:10.1371/journal.pone.0002877)
Supplement: Table S1 — Overall classification of tyrosine phosphopeptides based on functional category of proteins. Summary of all the tyrosine phosphorylation sites that are specific to insulin RTK, EGF RTK and sites common to starved control cells/insulin/EGF treated cells. The conserved position of tyrosine on respective human ortholog and paralog are given for each phosphorylated site on Drosophila proteins. The Swiss-Prot protein ID for each human ortholog and paralog is also provided. (0.58 MB XLS) [file pone.0002877.s001.xls]

## Sheet: pYdata
Table S1 (a)	Overall classification of tyrosine phosphopeptides based on functional category of proteins
Description	Classified pY peptide Sequences	Chr. Location	Gene Name and Symbol	Function		Conserved pY event on human Ortholog/paralog
	Tyrosine Kinases		Tyrosine Kinases	Tyrosine Kinases	specific pY on fly	Conserved pY in Human Ortholog/Paralog	Protein Accession#	GF Stimulation
CG number	Cytoplasmic tyrosine kinases		Cytoplasmic tyrosine kinases	Cytoplasmic tyrosine kinases
CG3969-PA, isoform A	ALGVGKDY*Y*KTNFNVNLK (y291, y292)	49F3-4	PR2 (FAK-like tyrosine kinase)	autophagic cell death, intracellular signaling cascade	Y292	ACK1: Y284	Q07912-2	Insulin
CG3969-PA, isoform A	ALGVGKDY*YK (y291)		PR2 (FAK-like tyrosine kinase)	autophagic cell death, intracellular signaling cascade	Y291			Insulin
CG3969-PA, isoform A	TGY*FNPSNTVAFLEGLPSSTR (y449)		PR2 (FAK-like tyrosine kinase)	autophagic cell death, intracellular signaling cascade	Y449	p59Fyn: Y132	P06241	Insulin
CG3969-PA, isoform A	RPSRPSEREY*ENMPTVGK (y1038)		PR2 (FAK-like tyrosine kinase)	autophagic cell death, intracellular signaling cascade	Y1308			Insulin
CG4032-PA	LGGGQY*GEVYEAVWK (Y382)	73B1-4	Abl-(Abl tyrosine kinase)	Axon guidance, CNS, dorsal closure	Y382	ABL2:Y299 /ABL1Y253	P42684/P00519	EGF
CG4032-PA	LGGGQYGEVY*EAVWKR (y386)		Abl-(Abl tyrosine kinase)	Axon guidance, CNS, dorsal closure	Y386	ABL2:Y303/ABL1 Y257	P42684/P00519	EGF
CG4032-PA	LMRDDTY*TAHAGAK (y522)		Abl-(Abl tyrosine kinase)	Axon guidance, CNS, dorsal closure	Y522	ABL2Y439 /ABL1Y393	P42684/P00519	EGF
CG4032-PA	WTAPEGLAY*NK (y542)		Abl-(Abl tyrosine kinase)	Axon guidance, CNS, dorsal closure	Y542	ABL2Y459/ ABL1Y413	P42684/P00519	EGF
CG4032-PA	DSTY*(Egf)REEDPANAR (y768)		Abl-(Abl tyrosine kinase)	Axon guidance, CNS, dorsal closure	Y768			Insulin
CG4032-PA	KLWEQQPPAPDY*ATSTILQQQPSVVNGGGTPNAQLSPK (y1352)		Abl-(Abl tyrosine kinase)	Axon guidance, CNS, dorsal closure	Y1352			Insulin
CG4032-PA	LTIY*ATPIAK (y1497)		Abl-(Abl tyrosine kinase)	Axon guidance, CNS, dorsal closure	Y1497			Insulin
CG7524-PD, isoform D	VIADDEY*CPK (y434)	64B11-12	Src64B-(Src oncogene at 64B)	EGFR signaling, Sev RTK, MAPKKK cascade, tracheal branching	Y434	SRC; Y419	P12931	Insulin/EGF
CG7873-PB, isoform B	IFVALY*DYDAR (y72)	42A6-7	Src42A (Src oncogene at 42A)	JNK cascade, Dorsal closure, negative regulation of EGFR and Torso RTKs	Y72			Insulin/EGF
CG7873-PB, isoform B	LIKEDEY*EAR (y400)		Src42A (Src oncogene at 42A)	JNK cascade, Dorsal closure, negative regulation of EGFR and Torso RTKs	Y400	FRK:Y387	P42685	Insulin/EGF
CG7873-PB, isoform B	LEDFY*TSDQSDYK (y504)		Src42A (Src oncogene at 42A)	JNK cascade, Dorsal closure, negative regulation of EGFR and Torso RTKs	Y504			Insulin/EGF
CG7873-PB, isoform B	LEDFYTSDQSDY*K (y511)		Src42A (Src oncogene at 42A)	JNK cascade, Dorsal closure, negative regulation of EGFR and Torso RTKs	Y511	FRK:Y497	P42685	Insulin/EGF
CG7873-PB, isoform B	LEDFYTSDQSDYKEAQAY* (y517)		Src42A (Src oncogene at 42A)	JNK cascade, Dorsal closure, negative regulation of EGFR and Torso RTKs	Y517			Insulin/EGF
CG8049-PB, isoform B	YVLDDQY*TSSGGTKFPIK (Y677)	29A1-3	Btk29A-(Btk family kinase at 29A)	ovarian ring canal formation, cellularization, male genitalia morphogenesis	Y677	TEC: Y519	P42680	EGF
CG10023-PC, isoform C	STSSQGKPMLTDDY*AEIGLLEGEGDY*STPTVR (Y430* & 442)	56D5	Fak56D (Focal Adhesion Kinase)	Integrin signaling	Y430	PTK2: Y397/FAK1Y397	Q8IYN9/ Q05397	Insulin
CG10023-PC, isoform C	STSSQGKPM#LTDDYAEIGLLEGEGDY*STPTVR (Y442)		Fak56D (Focal Adhesion Kinase)	Integrin signaling	Y442	PTK2:Y407/FAK1Y407	Q8IYN9/ Q05397	Insulin
CG10023-PC, isoform C	WVSDQSY*YHSTPTVALPIK (Y635)		Fak56D (Focal Adhesion Kinase)	Integrin signaling	Y635	PTK2:Y576/FAK1Y576	Q8IYN9/ Q05397	Insulin
CG12019-PA	EEPIY*TGVSTEDVD (y380)	62B4	Cdc37 ( Cyclin dependent protein tyrosine kinase)	cell cycle, RTK signaling, chaperone with Hsp90, spermatogenesis, interacts with auroraB &Hsp90	Y380			Insulin/EGF
CG14992-PA	ALPQEDDCY*VMSEHK (y282)	64A6	Ack-(Cdc-42-associated tyrosine kinase)	Defense response, intracellular signaling cascade	Y282	ACK1: Y284	Q07912	EGF
CG14992-PA	LQPPPY*QM#PPTY*SNTMEFVQK (y635, y641)		Ack-(Cdc-42-associated tyrosine kinase)	Defense response, intracellular signaling cascade	Y641	SRMS:Y197	Q9H3Y6	EGF
CG14992-PA	SFIAELEKDMY*SNGQNR (y771)		Ack-(Cdc-42-associated tyrosine kinase)	Defense response, intracellular signaling cascade	Y771	ACK1 :Y-W 769		EGF
CG14992-PA	LQQQQQLDGAHQLY*APVPSDYGR (y987)		Ack-(Cdc-42-associated tyrosine kinase)	Defense response, intracellular signaling cascade	Y987	PTK2:Y950/FAK1:Y 950	Q8IYN9/ Q05397	EGF
CG17559-PA	LNTHPPCQSSMGSAAY*MTPSIIAPIHGSSLPR (y273)	37D2	dnt-doughnut on 2	homologue of RYK family, axon guidance (cross talk with Eph),inactive RTK (homologue of Drl), expressed in epithelial cells that are adjacent to tracheal pits	Y273	MERTK: Y520	Q12866	EGF
CG18247-PA	ISQADLY*QNGNK (y356)	52F8	shark-Src homology 2, ankyrin repeat, tyrosine kinase	JNK cascade, dorsalclosure	Y356			Insulin
CG18247-PA	SLRPGSTEY*QFTQGGR (y821)		shark-Src homology 2, ankyrin repeat, tyrosine kinase	JNK cascade, dorsalclosure	Y821	ZAP70: Y493	P43403	EGF
	Receptor Tyrosine Kinases		Receptor Tyrosine Kinases	Receptor Tyrosine Kinases
CG1511-PE, isoform E	STNHLPLPLDY*ASNEVTTPLFGNSR (y684)	102C2	Eph - (Eph receptor tyrosine kinase)	Axonogenesis in embryonic CNS and eye,	Y684	EPHB2:Y 584/EPHB1Y-F:595	P29323/Q15375-2	EGF
CG1511-PC, isoform C	EIENASDAY*TTR (y900)		Eph - (Eph receptor tyrosine kinase)	Axonogenesis in embryonic CNS and eye,	Y900			EGF
CG7223-PA, isoform A	TTVLQNGNEPAPFNEY*EFPLDSNWELPR (Y401)	90E2-2	htl - heartless	muscle development, cardial differentiation	Y401	FGFR1:Y463	P11362	EGF
CG7223-PA, isoform A	DIQSTDY*Y*R (Y586, 587)		htl - heartless	muscle development, cardial differentiation	Y586,Y587	FGFR3: Y647, Y648	P22607	EGF
CG8222-PB, isoform B	MSDNY*ELHR (y994)	28F4-5	Pvr-(PDGF and VEGF receptor related)	Cell migration (follicle border cell), JNK activation in dorsal closure	Y994			Insulin/EGF
CG8222-PB, isoform B	Y*ANVGFPIHSY*INEPHNNNTQPPTHR (Y1007,Y1017)		Pvr-(PDGF and VEGF receptor related)	Cell migration (follicle border cell), JNK activation in dorsal closure	Y1007			Insulin/EGF
CG8222-PB, isoform B	YANVGFPIHSY*INEPHNNNTQPPTHR (Y1017)		Pvr-(PDGF and VEGF receptor related)	Cell migration (follicle border cell), JNK activation in dorsal closure	Y1017			Insulin/EGF
CG8222-PB, isoform B	TGSGTATY*SYDR (y1055)		Pvr-(PDGF and VEGF receptor related)	Cell migration (follicle border cell), JNK activation in dorsal closure	Y1055			Insulin/EGF
CG8222-PB, isoform B	TGSGTATYSY*DR (y1057)		Pvr-(PDGF and VEGF receptor related)	Cell migration (follicle border cell), JNK activation in dorsal closure	Y1057	PGFRA:Y762/PGFRB:Y771	P16234/P09619	Insulin/EGF
CG8222-PB, isoform B	SMY*RGDNY*K (y1155, y1160)		Pvr-(PDGF and VEGF receptor related)	Cell migration (follicle border cell), JNK activation in dorsal closure	Y1155	VGFR1:Y1048/VEGFR2Y1054/VEGFR3:1063/Q86W07Y1163/RET:Y900/Fms-TK;Y 261	P17948/P35968/P35916/Q86W07/P07949/Q59GQ9	Insulin/EGF
CG8222-PB, isoform B	SMY*RGDNY*K (y1155, y1160)		Pvr-(PDGF and VEGF receptor related)	Cell migration (follicle border cell), JNK activation in dorsal closure	Y1160	PGFRA:Y849/PGFRB:Y857/VGFR1:Y1053/VEGFR2:Y1059/VEGFR3:Y1068/Q86W07:Y1168/RET1: Y905/Q59GQ9:Y266	P16234/P09619/P17948/P35968/P35916/Q86W07	Insulin/EGF
CG8222-PB, isoform B	FANMLGEDVASHY*LDLNNPYMQSNIEY*M#K (y1273,y1287)		Pvr-(PDGF and VEGF receptor related)	Cell migration (follicle border cell), JNK activation in dorsal closure	Y1273	PGFRA:Y 962/PGFRB:970	P16234/P09619	Insulin/EGF
CG8222-PB, isoform B	FANM#LGEDVASHYLDLNNPY*MQSNIEYMK (y1280)		Pvr-(PDGF and VEGF receptor related)	Cell migration (follicle border cell), JNK activation in dorsal closure	Y1280	VEGFR1:Y1169	P17948	Insulin/EGF
CG8222-PB, isoform B	FANMLGEDVASHYLDLNNPYMQSNIEY*MK (y1287)		Pvr-(PDGF and VEGF receptor related)	Cell migration (follicle border cell), JNK activation in dorsal closure	Y1287	KGFR2:Y782/VEGFR2;Y 1175	P21802/P35968	Insulin/EGF
CG8222-PB, isoform B	QSTDY*LALMGSPDELAPAAPR (1295)		Pvr-(PDGF and VEGF receptor related)	Cell migration (follicle border cell), JNK activation in dorsal closure	Y1295	VEGFR1:Y 1184	P17948	Insulin/EGF
CG8222-PB, isoform B	IEELPDDY*M#EMSR (y1330)		Pvr-(PDGF and VEGF receptor related)	Cell migration (follicle border cell), JNK activation in dorsal closure	Y1330	PGFRB:Y1021/VEGFR3:Y1230	P09619/P35916	Insulin/EGF
CG8222-PB, isoform B	LNGEPSENY*VNM#KPPR (y1460)		Pvr-(PDGF and VEGF receptor related)	Cell migration (follicle border cell), JNK activation in dorsal closure	Y1460			Insulin/EGF
CG8222-PB, isoform B	TTTGGGGAAAGASTEAFSNPSY*QPLSTVNEK (y1495)		Pvr-(PDGF and VEGF receptor related)	Cell migration (follicle border cell), JNK activation in dorsal closure	Y1495	VEGFR3Long form:Y 1363	Q86W07	Insulin/EGF
CG17245-PA	QNDNY*HIPYSK (Y1745)	102A1	plexB - (plexin B)-RTK, Receptor for semaphorin1a &1b	Rac and rho dependent signals control axon guidance and cell migration, CNS development	Y1745	PLXNA2:Y1605	Q5JRL6	Insulin/EGF
CG18402-PA	KVPSNDLHM#NTEVNPFY*ASMQYIPDDWEVLR (y1354)	93E4-4	InR (Insulin-like receptor)	Insulin signaling	Y1354	NTRK1:Y 496	P04629	Insulin
CG18402-PA	DIY*ETDY*Y*RK (y1545, y1549, y1550)***		InR (Insulin-like receptor)	Insulin signaling	Y1545,1549, 1550#	INSR: Y1185, 1189, 1190/IGF-1R:Y1161, Y1165, y 1166/RET:Y900/Y905	P06213/P08069/P07949***	Insulin
CG18402-PA	GYEIY*DPSPK (y1793)		InR (Insulin-like receptor)	Insulin signaling	Y1793			Insulin
	Phosphatases		Phosphatases	Phosphatases
CG9493-PA	SLVNGSIEPIY*ENVPLPQR (Y729)	26C3	Pez- tyrosine phosphatase (FERM PTP family)	Band4.1/ezrin related PTPase	Y729			Insulin/EGF
	S/T Kinases		S/T Kinases	S/T Kinases
CG2049-PB, isoform B	QPPQQQPIY*ANQYELNVAK (y792)	45C1	Pkn-(protein kinase related to Kinase N)	GTPase effector, Rac and rho dependent ,dorsal closure (JNK cascade)	Y792			Insulin/EGF
CG2049-PB, isoform B	AAAAASVY*SPSSSTTSNSNQQQQQQR (y810)		Pkn-(protein kinase related to Kinase N)	GTPase effector, Rac and rho dependent signals control cell shape changes during dorsal closure (JNK cascade)	Y810	PKN2:Y624	Q16513	Insulin/EGF
CG2621-PA, isoform A	QLLHGEPNVSY*ICSR (y214)	3A8-B1	sgg -(shaggy )	Notch signaling, Wnt signaling(-ve regulation), segment polarity, wing morphogenesis	Y214	GSK3B: Y216	P49841	EGF
CG2845-PA	FKEQPHY*QNQTQILQQQR (y98)	3A1	phl - (pole hole) - D-Raf	EGFR signaling, MAPKKK cascade, tracheal branching	Y98			EGF
CG4141-PB, isoform B	TDTTSFSSDY*ELTK (y138)	92F3	Pi3K92E (Phosphotidylinositol 3 kinase 92E)	GPCR signaling, regualtion of cell size (Insulin pathway)	Y138			Insulin
CG4141-PB, isoform B	ELMANYTGLDKIY*EMVDQDR (y568)		Pi3K92E (Phosphotidylinositol 3 kinase 92E)	GPCR signaling, regualtion of cell size	Y568	P3C2B:Y829	O00750	EGF
CG5363-PA	IGEGTY*GVVYK (y15)	31D11	cdc2 (cyclin dependent protein kinase)	cell cycle, mitosis, G1/S, G2/M transitions, affects entry of S phase independent of kinase activity	Y15	CDC2: Y15	P06493	EGF
CG5475-PB, isoform B	ILDFGLARPTENEMTGY*VATR (y186)	95E5-5	Mpk2 (stress-activated kinase P38)	JNK cascade, response to osmotic stress	Y186	MK11:Y182/MK14:Y182	Q15759/Q16539	EGF
CG7028-PA	LCDFGSASAISDNEITPY*LVSR (749)	61B2	CG7028	cell adhesion, cell shape regulation	Y749	PRP4B:Y850/Q5D0F6 Y338	Q13523/Q5D0F6	EGF
CG7393-PA	ILDFGLARPAESEM#TGY*VATR (y185)	34D1	p38b (stress-activated p38b MAP kinase)	BMP signaling, TGF beta receptor signaling, immunity	Y185	MK12:Y185	P53778	EGF
CG7826-PA, isoform A	KLY*NDGYDDDNHDYIIK (141)	16E2-F1	mnb- (minibrain)	brain development	Y141	DYR1A:Y136	Q13627	EGF
CG7826-PA, isoform A	IYHY*IQSR (y326)		mnb- (minibrain)	post embryonic neurogenesis, brain development	Y326	DYR1A:Y321	Q13627	EGF
CG8201-PA, isoform A	NNTALEY*SGTSGASGDSSHPGR (y801)	56D9-11	par-1-(Par-1 kinase)	cell polarity, Wnt signaling, body axis formation, regualtionof microtubular cytoskeleton, tau toxicity	Y801	MARK2:Y613	Q7KZI7	EGF
CG8203-PA	IGEGTY*GTVFK (y15)	52A13	Cdk5-(Cyclin-dependent kinase 5)	cell differentiation, axon patterening, interacts with p35 and Rac GTPase	Y15	CDK5:Y15	Q00535	EGF
CG11621-PC, isoform C	YGSGY*QQSSTVAGR (y43)	68D4-6	Pi3K68D -(Phosphotidylinositol 3 kinase 68D)	belongs to PI3K family, affects patterening of wing veins, margins and macrochaetae, interacts with Drk	Y43	FRAP1:Y144	P42345	Insulin
CG16973-PA, isoform A	NSIY*SSSISSK (y860)	62E6-7	msn- (misshapen)	JNK cascade, dorsal closure, cell polarity, interacts with Dock to shut down growth cone mobility	Y860	M4K4-Iso2:Y736	O95819-2	EGF
CG17090-PA, isoform A	TVCNTY*LQSR (y354)	61C3-5	CG17090	axon guidance and synaptogenesis	Y354	HIPK2:Y361	Q9H2X6	EGF
CG18582-PA	TDQTNLQQY*R (y221)	14F2	mbt - (mushroom bodies tiny)	JNKcascade, MAPKKK cascade, eye photoreceptor development, cell polarity, proliferation, binds to cdc42	Y221	PAK7:Y230	Q9P286	Insulin/EGF
CG40478-PA, isoform A	IYTY*IQSR Y436	102F	Dyrk3-(unknown-telomeric-protein-gene)	dual specificity pY regulated kinase family, not known	Y436	DYRK2:Y382	Q92630	EGF
	Receptor S/T kinases		Receptor S/T kinases	Receptor S/T kinases
CG10255-PA	KTPEDLNLY*ESMR (y667)	51D4	Lap1 -PDZ/DHR/GLGF-RasGTPase binding	Cell adhesion , transmission of nerve impulse?	Y667	LRRC8B:Y647/LRRC7:Y1076	Q6P9F7/Q96NW7	EGF
CG12283-PA	IPPISGVGVGGSGEY*SR (Y631)	34A1	kek1-(kekkon1)-LIG superfamily	EGFR binding, transmembrane receptor protein Ser/Thr/kinase, negative regulation of EGFR	Y631	LRRT4:Y417	Q86VH4/	EGF
CG12283-PA	ANGCDSLY*PSGLWEHGAPVGTTSADDLFMK (Y641)		kek1-(kekkon1)-LIG superfamily	EGFR binding, transmembrane receptor protein Ser/Thr/kinase, negative regulation of EGFR	Y641	LRRC15:Y 484/SLIT2:Y1151	Q8TF66/O94813	EGF
CG12283-PA	YTDKTPIIDSTQLY*DLHER (Y678)		kek1-(kekkon1)-LIG superfamily	EGFR binding, transmembrane receptor protein Ser/Thr/kinase, negative regulation of EGFR	Y678	LRRC24:Y509/LGR4:Y801/LRRN3:Y621	Q50LG9/Q9BXB1/Q9H3W5	EGF
CG12283-PA	TAATDY*FSK (Y689)		kek1-(kekkon1)-LIG superfamily	EGFR binding, transmembrane receptor protein Ser/Thr/kinase, negative regulation of EGFR	Y689	LRRT4:Y 450	Q86VH4	EGF
CG14895-PB, isoform B	DEQDKNPDAAY*HAVK (Y69)	89B16-17	Pak3	Cytoskeletal (actin filament) organisation,	Y69	TNIK:Y210/KIAA1264:Y306	Q9UKE5/Q9P286	Insulin/EGF
	Other Kinases		Other Kinases	Other Kinases
CG1884-PA, isoform A	IKVGAAPATLY*AVY*SEFAR (y1345, y1348)	45F1-4	Not1-carbohydrate kinase domain	carbohydrate metabolism, negative regulation of transcription	Y1345			Insulin/EGF
CG1884-PA, isoform A	IKVGAAPATLY*AVY*SEFAR (y1345, y1348)		Not1-carbohydrate kinase domain	carbohydrate metabolism, negative regulation of transcription	Y1348	CNOT1:Y1567/KIAA1007:Y1031/Q8IWB8Y1491	A5YKK6/Q9Y2L0/Q8IWB8	Insulin/EGF
CG2210-PA	PFFPGLVNY*M#NSGPVVPMVWEGLNVVK (Y87)	100D2	awd-(abnormal wing discs/Killer of prune) nucleotide diphospahate kinase	FGF signaling during tracheal development, (killer of prune)	Y87	NME1-NME2:Y207/NDKB:Y67/NDK3/4:Y87	Q32Q12/P22392/Q6FHN3/Q13232	Insulin/EGF
CG3324-PA	Y*VY*MLLEACMGGEIWTM#LR (y531, 533)	21E2-2	Pkg21D - (cGMP dependent protein kinase 21D)	Cell size and shape, nerve impulse transmission	Y531, Y533	KGP2:Y525, Y527:KGP1A:Y433,Y435/KGP1B:Y448, Y450	Q13237/Q13976/P14619	EGF
CG31349-PA, isoform A	GSSGGAAQEDFY*SSR (y391)	85B2-7	pyd/DZO1-(polychaetoid)-PDZ domain	JNK cascade, Dorsal closure (adherens junction) MAGUK-mem assoc guanylate kinase	Y391	TJP3:Y380	Q32N01	EGF
CG31349-PA, isoform A	NNSVTQADY*TKLPK (y1081)		pyd/DZO1-(polychaetoid)-PDZ domain	JNK cascade, Dorsal closure (adherens junction) MAGUK-mem assoc guanylate kinase	Y1081			EGF
CG31349-PA, isoform A	Y*DDYYNMPPPAAHPSQGHHMQR (y1302)		pyd/DZO1-(polychaetoid)-PDZ domain	JNK cascade, Dorsal closure (adherens junction) MAGUK-mem assoc guanylate kinase	Y1302	ZO1:Y1195/Q6MZU1:Y1119	Q07157/Q6MZU1	EGF
CG31349-PA, isoform A	YDDY*YNMPPPAAHPSQGHHMQR (y1305)		pyd/DZO1-(polychaetoid)-PDZ domain	JNK cascade, Dorsal closure (adherens junction) MAGUK-mem assoc guanylate kinase	Y1305	?		EGF
CG31349-PA, isoform A	YPHERPPHAQDPNY*YGHYGTSR (y1343)		pyd/DZO1-(polychaetoid)-PDZ domain	JNK cascade, Dorsal closure (adherens junction) MAGUK-mem assoc guanylate kinase	Y1343			EGF
CG31349-PA, isoform A	GGHYAPQQQEM#MNSTY*QNLEGEDIYGNIGNTVPR (y1490)		pyd/DZO1-(polychaetoid)-PDZ domain	JNK cascade, Dorsal closure (adherens junction) MAGUK-mem assoc guanylate kinase	Y1490	?		EGF
CG31349-PA, isoform A	GGHYAPQQQEM#MNSTYQNLEGEDIY*GNIGNTVPR (y1499)		pyd/DZO1-(polychaetoid)-PDZ domain	JNK cascade, Dorsal closure (adherens junction) MAGUK-mem assoc guanylate kinase	Y1499			EGF
CG31349-PA, isoform A	M#PHHQDNGYGYDQYDLY*ANR (y1525)		pyd/DZO1-(polychaetoid)-PDZ domain	JNK cascade, Dorsal closure (adherens junction) MAGUK-mem assoc guanylate kinase	Y1525			EGF
CG31349-PA, isoform A	RPM#ISPGYEQDPQEIY*QTR (y1587)		pyd/DZO1-(polychaetoid)-PDZ domain	JNK cascade, Dorsal closure (adherens junction) MAGUK-mem assoc guanylate kinase	Y 1587	ZO1:Y1324/Q6MZU1:Y1248	Q07157/Q6MZU1	EGF
CG31349-PA, isoform A	FYPGAANEQTEEEPLY*QSR (y1628)		pyd/DZO1-(polychaetoid)-PDZ domain	JNK cascade, Dorsal closure (adherens junction) MAGUK-mem assoc guanylate kinase	Y1628	ZO1:Y1361	Q07157	EGF
CG31349-PA, isoform A	EFSPQSSSSQSEASNSEAIY*QSR (y1683)		pyd/DZO1-(polychaetoid)-PDZ domain	JNK cascade, Dorsal closure (adherens junction) MAGUK-mem assoc guanylate kinase	Y1683			EGF
CG31349-PA, isoform A	EALDSMAEPIY*VSK (1720)		pyd/DZO1-(polychaetoid)-PDZ domain	JNK cascade, Dorsal closure (adherens junction) MAGUK-mem assoc guanylate kinase	Y1720			EGF
	Other Receptors		Other Receptors	Other Receptors
CG1560-PA	WDTGENPIY*K (Y831)	7D5	mys - (myospheroid) -βPS Integrin receptor	Integrin signaling, wing morphogenesis, dorsal closure, axon guidance, cell migration, adhesion	Y831	ITB1:Y783	P05556	Insulin
CG2086-PA, isoform A	STM#STDY*GDDCNASGR (y440)	62B1	drpr - (draper) receptor at ECM, EGF-like domain	cell adhesion, phagocytosis	Y440			Insulin/EGF
CG2086-PA, isoform A	VGSY*SINY*NHDLLTK (y453, y457)		drpr - (draper) receptor at ECM, EGF-like domain	cell adhesion, phagocytosis	Y457	MEG11:Y790	A6BM72	Insulin/EGF
CG2086-PA, isoform A	TNPIVY*NESLKEEHVY*DEIK (Y476,Y486)		drpr - (draper) receptor at ECM, EGF-like domain	cell adhesion, phagocytosis	Y476,Y486	MEG11:Y812,Y835	A6BM72	Insulin/EGF
CG2411-PA	SSNSSIQMPNDWTY*QPR (Y1192)	44D5-E1	ptc-(patched)-segment polarity gene-Hh receptor)	Hedgehog signaling, Dpp, wingless (-ve regulator in all of them) Wnt signaling, intracellular trafficking of sex lethal	Y1192	PTCH1:Y-H 1277/ Y-H1126/PTCH2:Y-H1175	Q13635/:Q5VZC2/Q9Y6C5	Insulin/EGF
CG3171-PA	GSSSSGGGSY*MTTTCTR (Y254)	5A11-12	Tre1 - (trapped in endoderm-1)-GPCR/taste receptor	Transepithelial migration of germ cells,trehalose taste recptor, expressed in body wall wing discs	Y254	TAAR9: Y245	Q96RI9	Insulin/EGF
CG3171-PA	NSINQM#CQTY*SV (Y390)		Tre1 - (trapped in endoderm-1)-GPCR/taste receptor	Transepithelial migration of germ cells,trehalose taste recptor, expressed in body wall wing discs	Y390	MTR1A:Y-D348	P48039	Insulin/EGF
CG4626-PB, isoform B	GSHAACNSTVVSY*HSVR (Y595)	6F5	fz4 - (frizzled 4)-GPCR	Wnt signaling	Y595	FZD5:Y556	Q13467	EGF
CG4626-PB, isoform B	LY*YPPGSY*ASQK (Y675, Y681)		fz4 - (frizzled 4)-GPCR	Wnt signaling	Y681	CORIN:Y663/Corin:Y1020	EAW93039/Q9Y5Q5	EGF
CG4626-PB, isoform B	LY*YPPGSYASQK (Y675)		fz4 - (frizzled 4)-GPCR	Wnt signaling	Y675	?		EGF
CG4626-PB, isoform B	YSQHGSY*YPHLQQYGNETLL (Y692)		fz4 - (frizzled 4)-GPCR	Wnt signaling	Y692	CBPZ: Y637	Q66K79	EGF
CG5481-PA	YVGEYSNIPTDY*AEVSSFGK (Y1136)	22A1	lea - (leak/D-Robo2)-axon guidance rceptor	axon guidance	Y1136	CNTN3: Y876	Q9P232	Insulin/EGF
CG5481-PA	HGNASPAPY*ATSSILSPHQQQQQQQPR (Y1160)		lea - (leak/D-Robo2)-axon guidance rceptor	axon guidance	Y1160	HMCN1:Y 2861	Q96RW7	Insulin/EGF
CG5481-PA	SVY*SEQYYYPK (Y1250)		lea - (leak/D-Robo2)-axon guidance rceptor	axon guidance	Y1250	ROBO1:Y-D1332	Q9Y6N7	Insulin/EGF
CG5481-PA	SVYSEQY*YYPK (Y1254)		lea - (leak/D-Robo2)-axon guidance rceptor	axon guidance	Y1254	Fibulin6:Y2342	Q96RW7	Insulin/EGF
CG5481-PA	SVY*SEQYY*YPK (Y1250, Y1255)		lea - (leak/D-Robo2)-axon guidance rceptor	axon guidance	Y1255	HMCN1:Y3053	Q96RW7	Insulin/EGF
CG5481-PA	LSNCHTY*EAAPGAK (Y1277)		lea - (leak/D-Robo2)-axon guidance rceptor	axon guidance	Y1277	HMCN1:Y3128	Q96RW7	Insulin/EGF
CG5481-PA	KNGQECIKEPSELIY*APGSVASER (Y1435)		lea - (leak/D-Robo2)-axon guidance rceptor	axon guidance	Y1435	DCC: Y1420	P43146	Insulin/EGF
CG5912-PA	IINQPPPPTPCSTDICDESDSNY*TSK (Y1592)	50A9-11	arr - (arrow)-LDL related protein 6-YWTD repeat	Wnt signaling, Cholesterol metabolism, receptor mediated endocytosis	Y1592	LRP6:Y1541	O75581	Insulin/EGF
CG5912-PA	HSSSSAAACLQY*GY*DSEPYPPPPTPR (Y1619, Y1621)		arr - (arrow)-LDL related protein 6-YWTD repeat	Wnt signaling, Cholesterol metabolism, receptor mediated endocytosis, regualtion of axin-armadillo interaction	Y1621	LRP6:Y1562	O75581	EGF
CG7111-PA	DEDTNY*GYPQK (Y53)	28D1	Rack1(Receptor of Activated protein kinaseC1)	interacts with misshapen, Dof (Downstream of FGFR), PLCgamma, integrin beta,Src, RasGAP,JNKcascade, dorsal closure	Y53	GBLP:Y52/Q5VLR4:Y82/Q53HU2:Y52	P63244/Q5VLR4/Q53HU2	EGF
CG7111-PA	NLY*TLEHNDIINALCFSPNR (Y229)		Rack1(Receptor of Activated protein kinaseC1)	interacts with misshapen, Dof (Downstream of FGFR), PLCgamma, Src, RasGAP,JNKcascade, dorsal closure	Y229	GBLP:Y228/Q5VLR4:Y258/Q53HU2:Y228/Q5J8M6:Y182	P63244/Q5VLR4/Q53HU2/Q5J8M6	Insulin
CG8166-PA	SVMDADY*MPGVVEK (Y552)	51F9-11	unc-5 (repulsive netrin receptor)	axon guidance	Y552	UNC5D:Y454	Q6UXZ4	EGF
CG8166-PA	MHIEASNM#GY*DYVNPGHR (Y573)		unc-5 (repulsive netrin receptor)	axon guidance	Y573	TSP1:Y615	P07996	EGF
CG8166-PA	MHIEASNM#GYDY*VNPGHR (Y575)		unc-5 (repulsive netrin receptor)	axon guidance	Y575	UNC5C:Y449	O95185	EGF
CG8581-PA, isoform A	HTPAVTIRPQNQSPY*K (Y1464)	49A10-B3	fra - (frazzled)-netrin recptor/Fibronectin, peptidase M14 CarboxypeptidaseA domains	CNS motor and axon guidance, retinal projections in eye	Y1464	Q59FP8:Y-H 1064	Q59FP8	EGF
CG9211-PA	NDTDQDAPY*YQRPSSYDY*DPTLR (Y799, Y808)	27C6	iHog (interference hedgehog), Fibronectin typeIII	positive regulation of smoothened signaling pathway, cell adhesion	Y799	L1CAM1:Y1070/N-CAML1:Y1075	A4ZYW4/P32004	Insulin/EGF
CG9211-PA	NDTDQDAPYY*QRPSSYDYDPTLR (Y800)		iHog (interference hedgehog), Fibronectin typeIII	positive regulation of smoothened signaling pathway, cell adhesion	Y800	MUSK:Y776/PTPRF:Y1311/CDON:Y1070/MXRA5:Y2709/DCC:Y 681	O15146/P10586/Q4KMG0/Q9NR99/P43146	Insulin/EGF
CG9211-PA	NDTDQDAPYY*QRPSSY*DYDPTLR (Y800, 806)		iHog (interference hedgehog), Fibronectin typeIII	positive regulation of smoothened signaling pathway, cell adhesion	Y806	DCC:Y696/L1CAM:Y495	Q49AK4/Q86SE4	Insulin/EGF
CG9211-PA	NDTDQDAPY*YQRPSSYDY*DPTLR ( Y799,Y808)		iHog (interference hedgehog), Fibronectin typeIII	positive regulation of smoothened signaling pathway, cell adhesion	Y808	BOC:Y979/KIAA0230:1347/MXRA5:Y2717	Q9BWV1/Q92626/Q9NR99	Insulin/EGF
CG12086-PA	ILIHNMEDDLY* (Y644)	62A3	cue-(cueball)-LDL lipoprotein receptor-YWTD repeat	mutations show defects in spermatogenesis	Y644	LRP5:Y1573/gp330:Y4285	O75197/Q7Z5C1	Insulin/EGF
CG13521-PB, isoform B	LLSHVNSSQSNY*NNSDGGTDYAEVDTR (Y1041)	59A2-A3	robo(roundabout)- D-Robo1	axon guidance, tracheal cell migration	Y1041	O60469-2:Y1128/CNTN4:Y880	O60469-2/Q8IWV2	Insulin/EGF
CG13521-PB, isoform B	LLSHVNSSQSNYNNSDGGTDY*AEVDTR (Y1050)		robo(roundabout)- D-Robo1	axon guidance, tracheal cell migration	Y1050	ROBO2:Y985	Q9HCK4	Insulin/EGF
CG13521-PB, isoform B	HAASEY*QAGLNAAR (Y1267)		robo(roundabout)- D-Robo1	axon guidance, tracheal cell migration	Y1267	SDK2:Y1958/SDK2-3:Y1939/SDK2-4Y1958	Q58EX2/Q58EX2-3/Q58EX2-4	Insulin/EGF
CG17800-PD, isoform D	DDVVY*NQTM#GPGATLDK (Y1656)	43A4-B1	Dscam - (Down syndrome cell adhesion molecule)	axon guidance receptor (Down syndrome cell adhesion molecule)	Y1656	PGBM:Y3703/Fibulin6:Y2083	P98160/Q96RW7	EGF
CG17800-PD, isoform D	DELGY*IAPPNR (Y1679)		Dscam - (Down syndrome cell adhesion molecule)	axon guidance receptor (Down syndrome cell adhesion molecule)	Y1679			Insulin/EGF
CG17800-PD, isoform D	KLPPVPGSNY*NTCDR (Y1695)		Dscam - (Down syndrome cell adhesion molecule)	axon guidance receptor (Down syndrome cell adhesion molecule)	1695	Fibulin6:Y2167	Q96RW7	Insulin/EGF
CG17800-PD, isoform D	NPNLY*EELK (Y1724)		Dscam - (Down syndrome cell adhesion molecule)	axon guidance receptor (Down syndrome cell adhesion molecule)	Y1724	Fibulin6:Y2290	Q96RW7	Insulin/EGF
CG17800-PD, isoform D	APPVPMHGNHY*GHAHGNAECHY*R (Y1739, Y1750)		Dscam - (Down syndrome cell adhesion molecule)	axon guidance receptor (Down syndrome cell adhesion molecule)	Y1739	DSCL1:Y1744	Q8TD84	Insulin/EGF
CG17800-PD, isoform D	HPGM#EDEICPY*ATFHLLGFR (Y1762)		Dscam - (Down syndrome cell adhesion molecule)	axon guidance receptor (Down syndrome cell adhesion molecule)	Y1762	Q59ES6:Y1734/OBSCN:Y6906/Q5VST9-2:Y6907/Fibulin6:Y5296	Q59ES6/Q5VST9/Q5VST9-2	Insulin/EGF
CG17800-PD, isoform D	NSQGGQSSIY*TPAPEYDDPANCAEEDQYR (Y1839)		Dscam - (Down syndrome cell adhesion molecule)	axon guidance receptor (Down syndrome cell adhesion molecule)	Y1839	Fibulin6:Y2433	Q96RW7	Insulin/EGF
CG17800-PD, isoform D	KNSQGGQSSIYTPAPEY*DDPANCAEEDQYR (Y1845)		Dscam - (Down syndrome cell adhesion molecule)	axon guidance receptor (Down syndrome cell adhesion molecule)	Y1845	Fibulin6:Y2439	Q96RW7	Insulin/EGF
CG17800-PD, isoform D	KNSQGGQSSIYTPAPEYDDPANCAEEDQY*RR (Y1857)		Dscam - (Down syndrome cell adhesion molecule)	axon guidance receptor (Down syndrome cell adhesion molecule)	Y1857			Insulin/EGF
CG18250-PB, isoform B	DEKPPLLPPSY*NTSNMNGDNDVDDY*VPPPSVVVGGR (Y868, 882)	52E2-4	Dg-(Dystroglycan)-Ca2++ binding-extracellular matrix receptor	EGFR signaling, Cell polarity in epithelial cells and oocytes (Muscular dysptrophy)	Y868,Y882	DAG1:Y831: Y863	Q14118/Q969J9	EGF
CG18250-PB, isoform B	GKSPATPSY*R (Y905)		Dg-(Dystroglycan)-Ca2++ binding-extracellular matrix receptor	EGFR signaling, Cell polarity in epithelial cells and oocytes (Muscular dysptrophy)	Y905	DAG1:Y886	Q14118/Q969J9	EGF
CG31092-PA, isoform A	AVNSM#NFENPVY*HK (Y1030)	96E10-F1	LpR2-low-density lipoprotein receptor	Cholesterol metabolism, receptor mediated endocytosis, intracellular protein transport	Y1030	VLDLR:Y837/P98155-2:Y809/Q59FQ1:Y840	P98155/P98155-2/Q59FQ1	EGF
CG31092-PA, isoform A	NGTPHIY*AAANDEEAVNPLFK (Y1049)		LpR2-low-density lipoprotein receptor	Cholesterol metabolism, receptor mediated endocytosis, intracellular protein transport	Y1049	LRP5:Y1426/CORIN:Y1020/VLDR var-Q59FQ1:Y859	O75197/Q9Y5Q5/Q59FQ1	EGF
CG32659-PA	NSHSAHAPHY*SPYSPSR (Y144)	11A7-8	Ten-a-(tenascin accessory) -EHGlike, YD, NHL repeats	dimeric receptor expressed in CNS and muscle attachment sites, cell adhesion, Embryonic CNS	Y144	TENASCIN C:Y 54/TNCvar:Y 86	P24821/Q5T7S3/Q4LE33	EGF
	Ligands for receptors		Ligands for receptors	Ligands for receptors
CG1697-PA, isoform A	DVENGLY*PTIPAER (Y31)	10C9-10	rho-4 -(rhomboid-4)-GPCR	processing of ligands, splitz, keren and gurken, EGFR signaling	Y31			EGF
	Adaptors		Adaptors	Adaptors
CG1044-PA, isoform A	RPAVIEEQPMPSNAGNNNSDSVY*VNTEYSNR (Y202)	28D1	dos (daughter of sevenless)	Sevenless RTK and Tosrso RTK signaling	Y202	DOCK9:Y599/DEF16:Y75/DOCK9:Y598	Q9BZ29/Q9H4E7/A8MWZ5	EGF
CG1044-PA, isoform A	NAHSAFIEESY*DIPR (Y537)		dos (daughter of sevenless)	Sevenless RTK and Tosrso RTK signaling	Y537	GAB1:Y447	Q13480	EGF
CG1044-PA, isoform A	LQY*FDLDVTNKPPLLNR (Y801)		dos (daughter of sevenless)	Sevenless RTK and Tosrso RTK signaling	Y801	GAB2:Y614/GAB4:Y541/GAB1:Y627	Q9UQC2/Q2WGN9/Q13480	EGF
CG1044-PA, isoform A	SSM#SVGNLY*SQGGNGASGM#R (Y824)		dos (daughter of sevenless)	Sevenless RTK and Tosrso RTK signaling	Y824			EGF
CG1044-PA, isoform A	APVPSSVVY*R (Y854)		dos (daughter of sevenless)	Sevenless RTK and Tosrso RTK signaling	Y854	GAB3:Y560/GRIN3Y-D776	Q8WWW8/Q6ZVF9	EGF
CG3048-PA, isoform A	CEFCQSEFSGAGLEEHNGSCGQEPVY*CEAK (Y189)	24E1-4	Traf1- (TNF-receptor associated factor1)	I-NF kappaB cascade, JNKcascade (binds to misshapen- Ste20 kinase), Toll signaling (dorsal closure, autophagic cell death)	Y189	TRAF4:Y166	Q9BUZ4	Insulin/EGF
CG3727-PC, isoform C	SQDDVCY*VVAK (Y154)	21E2-2	dock - (dreadlocks)	Insulin RTK, axon guidance, GPCR pathway	Y154			Insulin
CG3727-PC, isoform C	NYLQELNDY*LATPYR (Y387)		dock - (dreadlocks)	Insulin RTK, axon guidance, GPCR pathway	Y387			Insulin
CG3727-PC, isoform C	NYLQELNDYLATPY*R (Y392)		dock - (dreadlocks)	Insulin RTK, axon guidance, GPCR pathway	Y392			Insulin
CG3929-PA	SNSASVSSQY*NTLPK (Y231)	6B1-2	dx - (deltex)-notch recptor binding, Zn finger ring	Notch signaling (+ve regulator)	Y231	DTX3L-Y242/BBAPY242	Q8TDB6/Q53ZZ3	EGF
CG4200-PA	VIDSTTEDY*NSLNEEGTDGR (Y889)	14B15-17	sl - (small wing)/PLC-γ-C2, PI-phospholipase domains	GPCR signaling, Sev RTK signaling (-ve regulator), lipid metabolism	Y889			EGF
CG4276-PA, isoform A	GGGGYDDY*DSGNGMNMAMGIEK (Y549)	21E2-2	aru (arouser) Eps8 ortholog-SH3/PH	substrare of EGFR, wing vein formation through EGFR/JNK pathways,muscle development?	Y549	EPS8:Y498	Q12929	EGF
CG4276-PA, isoform A	SGNGY*GAGAGPGPSSELGGGGR (Y649)		aru (arouser) Eps8 ortholog-SH3/PH	substrare of EGFR, wing vein formation through EGFR/JNK pathways,muscle development?	Y649	ES8L3:Y498	Q8TE67	EGF
CG5686-PA	NGTLSESSNQTY*FGSNHGLR (Y316)	31B1	chico (IRS1 homologue)-adaptor	Insulin RTK signaling	Y316	IRS4:Y487	O14654	Insulin
CG5686-PA	LNNTAITSEDGY*LEM#KPVGNGYTPSSNCLPMK (Y641)		chico (IRS1 homologue)-adaptor	Insulin RTK signaling	Y641	IRS1:Y820	P35568	Insulin
CG5686-PA	ISQPELHY*ASLDLPHCSGQNPAK (Y911)		chico (IRS1 homologue)-adaptor	Insulin RTK signaling	Y911	IRS1:Y1179/IRS2:Y1253	P35568/Q9Y4H2	Insulin
CG5686-PA	ESPPVSACPEDGNTY*AK (Y948)		chico (IRS1 homologue)-adaptor	Insulin RTK signaling	Y948	IRS2:Y1320	Q9Y4H2	Insulin
CG6446-PB, isoform B	DINLLMGSNAY*TTTQK (Y725)	54D4-5	Sema -1b (semaphorin)	Cell surface recptor, binds to plexins, maternal, expressed during embryogenesis, axon guidance?	Y725	SEMA4F:Y712/SEMA4B:Y782/SEMA4D:Y815	O95754/Q9NPR2/Q92854	EGF
CG6513-PB, isoform B	FFDSGDY*QMAK (Y71)	70C14-15	endos - (endosulfine)-sulfonyl urea receptor binding	oogenesis, regulation of insulin secretion required for proliferative response of cells to nutrient	Y71	ESNA7:Y70/Y66/ARP19:Y65	O43768/Q6VUC6/P56211	Insulin
CG6521-PA	NNIPIY*QQQR (Y685)	32B2-3	Stam - (signal trasducing adaptor molecule)	JAK-STAT pathway, vesicular transport, integrated signaling pathways	Y685	STAM2:Y519	O75886	EGF
CG6556-PA	KQEEEAQEMY*NNR (Y1085)	54B7	cnk - (connector enhancerof ksr)-PDZ/DHR/GLGF	Ras pathway, (Torso RTK), wing morphogenesis	Y1085	CNKR1:Y665/CNK1var:Y658/FGD6:Y-D974	Q969H4/Q53GW4/Q6ZV73	EGF
CG6556-PA	DFGY*ELICGDEPSTSSISR (Y1163)		cnk - (connector enhancerof ksr)-PDZ/DHR/GLGF	Ras pathway, regulation of RAF activation, (Torso RTK)	Y1163	FGD5:Y910/FGD6:Y-D1045	A3KMQ0/Q6ZV73	EGF
CG6757-PA	AGGLSHSTSDY*DNK (Y141)	67C5	SH3PX1	Sorting nexin, vesicular trafficking	Y141			Insulin
CG9695-PA	Y*EY*LNSNVTAR (Y824, Y826)	73C1	Dab - (Disabled)	Cytoskeltal regulator, SevRTK signaling, axon guidance,eye morphogenesis, substrate for Abl	Y824	DAB1:Y-D539/NUMBL:Y494	O75553/Q9Y6R0	EGF
CG9695-PA	YEY*LNSNVTAR (Y826)		Dab - (Disabled)	Cytoskeltal regulator, SevRTK signaling, axon guidance,eye morphogenesis, substrate for Abl	Y826			EGF
CG9695-PA	DNY*DYICPGQR (Y1903)		Dab - (Disabled)	endopeptidase, sevenless RTK	Y1903			EGF
CG15667-PB, isoform B	EGAAGVGVIPGEDDEESPIY*EAVGYSDPHANLGK (Y509)	57E6-6	Sara - (Smad anchor for recptor activation)	TGF-beta signaling, recruits PP1c phosphatse to type I receptor (negative regulator of Dpp signals)	Y509	FGD1:Y467	P98174/O95045-2;Y509	EGF
CG15667-PB, isoform B	EGAAGVGVIPGEDDEESPIYEAVGY*SDPHANLGK (Y514)		Sara - (Smad anchor for recptor activation)	TGF-beta signaling), recruits PP1c phosphatse to type I receptor (-ve regulator of Dpp signals)	Y514	ZFY16Y705/FGD1:Y470	Q7Z3T8/P98174	EGF
CG16757-PA	HSSDDY*TEINK (Y1950)	62E4-E5	Spn-(spinophilin)-PDZ domain/62E	Ecdysone inducible protein, protein phosphatase-1 binding (CNS)-neurabin II homologue	Y1950	Q5TIG7:Y-D1563/AFAD-VarY1485	Q5TIG7/Q59FP0	EGF
CG30483-PA	NNNHSVGQY*SSATAPR (Y662)	50D3-E1	Prosap- (Shank) -SH3, PDZ/DHR/GLGF	putative scaffolding protein at larval neuro muscular junctions	Y662	Shank2E:Y611/SHAN3:Y557	Q9UPX8-3/Q9BYB0	EGF
CG30483-PA	SGPLVY*GSVAEMK (Y974)		Prosap- (Shank) -SH3, PDZ/DHR/GLGF	scaffolding at larval neuro muscular junctions	Y974	ANK1:Y1024/ANR28:Y703/HACE1:Y677/ANR44:Y477	P16157/O15084/Q8IYU2/Q8N8A2	EGF
CG30483-PA	SSVSEY*ESTISLQQK (Y1112)		Prosap- (Shank) -SH3, PDZ/DHR/GLGF	scaffolding at larval neuro muscular junctions	Y1112			EGF
CG30483-PA	QAQEKPSQETSAGSQQPVSQY*AAPTQM#R (Y1188)		Prosap- (Shank) -SH3, PDZ/DHR/GLGF	scaffolding at larval neuro muscular junctions	Y1188	ANK3:Y2406	Q12955	EGF
	Cytoskeleton related		Cytoskeleton related	Cytoskeleton related
	Actin Binding proteins		Actin Binding proteins	Actin Binding proteins
CG1212-PA, isoform A	SSLANM#PDY*DIPR (Y348)	61B1-2	p130CAS	cytoskeletal anchoring; cell adhesion; regulation of cell cycle	Y348	BCAR1:Y362	P56945	EGF
CG1520-PA, isoform A	AFIY*DFIQSNNVLASVK (Y289)	98E5-5	WASp	Axon growth in photoreceptor neurons	Y289	WASP:Y291/WASL:Y256	P42768/O00401	EGF
CG1977-PA	ECVVALY*DYTEK (Y979)	62B4	α-Spec (α Spectrin)- Ca2+ binding	follicle cell monolayer integrity (cell polarity), cell shape and adhesion,germ cell division and differentiation, presyanptic neurotransmitter release	Y979	SPTA1:Y986/SPTA2:Y976	P02549/Q13813	EGF
CG3849-PB, isoform B	AQQQQLHDPY*AHY*QQPQALR (Y259, Y262)	73B6-C1	Lasp	member of actin cytoskeleton, cell migration, anchors Oscar to Actin	Y259,Y262	LASP1:Y183, Y186	Q14847	EGF
CG3849-PB, isoform B	RSAASVVAY*DGNSK (Y419)		Lasp	member of actin cytoskeleton, cell migration, anchors Oscar to Actin	Y419	LNEBL:Y158/NEBL:Y688/NRAP1213	Q70I54/O76041/Q86VF7	EGF
CG3849-PB, isoform B	QQVAAGPGAAQNHLQQLY*ASPNYAAVTPSENSINVK (Y442)		Lasp	member of actin cytoskeleton, cell migration, anchors Oscar to Actin	Y442	NEBL:Y718		EGF
CG3849-PB, isoform B	QQVAAGPGAAQNHLQQLYASPNY*AAVTPSENSINVK (Y447)		Lasp	member of actin cytoskeleton, cell migration, anchors Oscar to Actin	Y447	NEBL:Y342	O76041	EGF
CG3849-PB, isoform B	IADY*DPLTDGPR (Y488)		Lasp	member of actin cytoskeleton, cell migration, anchors Oscar to Actin	Y488			EGF
CG3849-PB, isoform B	SSTTLVY*SSEPR (Y510)		Lasp	member of actin cytoskeleton, cell migration, anchors Oscar to Actin	Y510			EGF
CG3849-PB, isoform B	IGSVSDIDPANGIY*GSLTAAEQAHQQQK (Y541)		Lasp	member of actin cytoskeleton, cell migration, anchors Oscar to Actin	Y541			EGF
CG3849-PB, isoform B	HQQY*YQQVQMMQQQEHPPQQQQMR (Y559)		Lasp	member of actin cytoskeleton, cell migration, anchors Oscar to Actin	Y559	NRAP:Y1412	Q86VF7	EGF
CG3849-PB, isoform B	QQPSY*SSLQEK (Y584)		Lasp	member of actin cytoskeleton, cell migration, anchors Oscar to Actin	Y584	NEBL:Y936/NRAP:Y1447	O76041/Q86VF7	EGF
CG4027-PC, isoform C	TTGIVLDSGDGVSHTVPIYEGY*ALPHAILR (Y170)	5C7	Act5C - (Actin 5C)	cytoskeletal organisation, essential actin, polarity of epithelial cells, Dorsal closure, cytokinesis	Y170	ACTG:Y169/ACTB:Y169	P63261/P60709	EGF
CG4636-PA	ALVHGETLM#PNNVIY*R (Y234)	32C1	SCAR	actin filament reorganisation, (axonogenesis, eye morphogenesis and ring canal stabilization	Y234			EGF
CG4636-PA	TPNSM#VNEEAGY*GNM#GVY*DTRPPRPNSIELNR (Y247, Y253)		SCAR	actin filament reorganisation, (axonogenesis, eye morphogenesis and ring canal stabilization	Y247,Y253			EGF
CG4898-PE, isoform E	Y*DEVARKLAMVEADLER (y588)	88E12-13	Tm1-(Tropomyosin1)	supresses troponin1 myopathy, required for oskar mRNA localization in the posterior pole (oogenesis),	Y588	TPM1:Y162/TPM2:Y162/TPM3:Y162	P09493/P07951/P06753	EGF
CG6157-PA	SYLEANKSDY*SLNDISLWFDQR (Y545)	13B6	dah-(discontinuous actin hexagon)- Zinc finger ZZ,actin binding)	cellularization during embryogenesis, (interacts with Nuf), homology with dystrophin	Y545	DMD-Dp140bc:Y934	NP_004014	EGF
CG9379-PA	TPFGASSSSSASLAPTTQLPPESIY*QTGPR (Y426)	85D19-22	by-(blistery) tensin	activated by integrins, apposition of dors and vent wing surfaces, Wing morphogenesis, focal adhesion	Y426	TENC1:Y1063	Q63HR2	EGF
CG11949-PB, isoform B	NLGTGEVTY*STQEHK (Y699)	56C4	cora-(Coracle)-Band 4.1 homologue,actin binding,FERM domain	cytoskeletal organisation, Dorsal closure, regulation of tracheal tube size, the pYs are exclusive to Fly	Y699	E41L3:Y872	Q9Y2J2	EGF
CG11949-PA, isoform A	YNKEPGY*VGPSK (Y725)		cora-(Coracle)-Band 4.1 homologue,actin binding,FERM domain	cytoskeletal organisation, Dorsal closure, regulation of tracheal tube size	Y725	E41L3:Y542/PTN21:Y569/PTP14:Y570	Q9Y2J2/Q16825/Q15678	EGF
CG11949-PA, isoform A	TTATVTSGDQY*QR (Y1555)		cora-(Coracle)-Band 4.1 homologue,actin binding,FERM domain	cytoskeletal organisation, Dorsal closure, regulation of tracheal tube size	Y1555	E41L2:Y906/KIAA0793/FARP2:Y968	O43491/O94887	EGF
CG12008-PC, isoform C	INAFNAAASQQHQPDY*FNNNTAR (Y4065)	63D2	kst-(karst)-betaH-spectrin-actin binding	cytoskeletal organisation and biogenesis,polarity of Na, K ATPase in epithelial cells	Y4065			EGF
CG14996-PB	AGANVISLQY*GSNK (Y169)	65A6-7	Chd64-calponin repeats	Ras mediated proliferation of hemocytes	Y169			Insulin/EGF
CG15112-PD, isoform D	VQIY*HHQQNNTFR (Y38)	56B5-C1	ena-(enabled)	Cytoskeltal regulator, axon guidance,eye morphogenesis, substrate for Abl	Y38	ENAH:Y38/EVL:Y39	Q8N8S7/Q9UI08	EGF
CG15112-PB, isoform B	SEY*YSIEELQELDLLDYR (Y80)		ena-(enabled)	Cytoskeltal regulator, axon guidance,eye morphogenesis, substrate for Abl	Y80			EGF
CG15112-PD, isoform D	VANNPGGPPTNGNGY*EEDM#GY*R (Y129)		ena-(enabled)	Cytoskeltal regulator, axon guidance,eye morphogenesis, substrate for Abl	Y129			EGF
CG15112-PB, isoform B	AGPIY*EAPQR (Y133)		ena-(enabled)	Cytoskeltal regulator, axon guidance,eye morphogenesis, substrate for Abl	Y133			EGF
CG15112-PD, isoform D	VANNPGGPPTNGNGYEEDM#GY*R (Y135)		ena-(enabled)	Cytoskeltal regulator, axon guidance,eye morphogenesis, substrate for Abl	Y135			EGF
CG15112-PD, isoform D	VTTSAPENSGSSTSSGGSGNY*GTIGR (Y533)		ena-(enabled)	Cytoskeltal regulator, axon guidance,eye morphogenesis, substrate for Abl	Y533			EGF
CG31332-PC, isoform C	TPSFNGSLY*SSSR (Y381)	85E4-4	unc-115	Cell motility, CNS development	Y381	ABLIM1:Y406	O14639	Insulin/EGF
CG31332-PC, isoform C	DLKEHAKY*RKWKQNNLDPRNASRTPSASK (Y601)		unc-115	Cell motility, CNS development?	Y601	LIMD1:Y513/JUB:Y379	Q9UGP4/Q96IF1	Insulin/EGF
CG31332-PC, isoform C	TPSASKEPLY*K (Y626)		unc-115	Cell motility, CNS development	Y626	PDLI17:Y333/LIMK1:Y514/LIMK2:Y511	Q9NR12/P53667/P53671	Insulin/EGF
CG32138-PA, isoform A	Y*DIGCSSQY*QHVR (Y54, Y62)	70D1	CG32138 -Formin homology domains-FH2&FH3	cytoskeletal organization	Y54	DAAM1:Y28	Q9Y4D1	EGF
CG32138-PA, isoform A	YDIGCSSQY*QHVR (Y62)		CG32138 -Formin homology domains-FH2&FH3	cytoskeletal organization	Y62			EGF
CG32138-PA, isoform A	KLLQQDEVY*NGALEDILLGLK (1121)		CG32138 -Formin homology domains-FH2&FH3	cytoskeletal organization (FH2-inhibit actin polymerization, FH3-directing formins to correct intracellular location, F actin based tracheal fusion	Y1121	FMNL2:Y1045	Q96PY5	EGF
CG33558-PA	TSSPAAGGGGGGGIY*AQPK (Y1477)	42E1-1	CG33558	actin filament reorganisation	Y1477			EGF
	Other proteins in cytoskeleton		Other proteins in cytoskeleton	Other proteins in cytoskeleton
CG1258-PA	TDIY*ATPR (Y726)	64A10-11	pav-(pavarotti )/DmMKLP1 (mitotic kinesin like protien)	microtubule motor activity, cytokinesis, smoothened signaling pathway, found in ring canals, interacts with polo kinase	Y726	KIF14:Y1108/KIF17:Y773	Q15058/Q9P2E2	EGF
CG1453-PA, isoform A	ALYNLTNY*VDYDQDSYCK (Y751)	10A6	Klp10A - ATP binding-Kinesin-motor activity	Structural consituent of cytoskeleton, protein targeting, microtubule deploymerization, cell movement	Y751	KIF14:Y895/KIF27B:Y1175	Q15058/Q86VH2-2	EGF
CG3121-PA	TLIGRITAGTY*IAPVGY*YRR (Y425, Y431)	60B3	CG3121-microtubule binding, radial spokeheadlike domain	microtubule based process, cilia biogenesis	Y425	CDC2L2:Y437/CDC2L1:Y455/CDC2L2:Y434	CAI20032/NP_277023/Q9UQ88	EGF
CG3121-PA	TLIGRITAGTY*IAPVGY*YRR (Y425, Y431)	60B3	CG3121-microtubule binding, radial spokeheadlike domain	microtubule based process, cilia biogenesis	Y431	CDC2L2:Y438	CAI20032	EGF
CG4931-PA	CFPPPQHPSVISSSSHY*QDPQK (Y1279)	88F1	Sra-1 (specifically Rac-1 associated protein 1)	Axon guidance (rho GTPase binding), regulation of actin based protrusions(associates with SCAR)	Y1279			EGF
CG5977-PA, isoform A	ELAIELY*RKGIK (Y261)	95D9	spas-(Spastin) AAA Atpase	CNS development, neurodegenation, hereditary plastic paraplegia, synaptic microtubule regulation	Y261	SPAST:Y149/VPS4A:Y32	Q9UBP0/Q9UN37	EGF
CG7540-PA, isoform A	AYNGNPY*NPTIQNR (Y40)	78D4	M6 - myelin sheath constituent	Cytoskeletal organisation, transmission of nerve impulse	Y40	S6A11:Y92	P48066	EGF
CG7540-PA, isoform A	FQELQEIQNLNELEY*SATSK (Y306)		M6 - myelin sheath constituent	Cytoskeletal organisation, transmission of nerve impulse, pelizaeus-Merzbacher disease	Y306	GPM6BCRA_f:Y291/S6A11:Y535/S12A2:Y956	EAW98849/P48066/P55011	EGF
CG9764-PA	SNFSNEDPAY*SK (Y525)	87E11-11	yrt-(yurt)-dorsalholesB-protein-band4.1 like,ERM domains	integrity of cytoskeleton and epithelial cell migration,amnioserosa maintenance, yurt homologue is upregulated in metastatic melanoma cells	Y525			EGF
CG9764-PA	LDPDY*TPPY*SPNATK (Y545, 549)		yrt-(yurt)-dorsalholesB-protein-band4.1 like,ERM domains	integrity of cytoskeleton and epithelial cell migration, dorsal closure amnioserosa maintenance, yurt homologue is upregulated in metastatic melanoma cells, interacts with crumbs	Y545	MERL:Y481/E41LA:Y439	P35240/Q9HCS5	EGF
CG9764-PA	LDPDY*TPPY*SPNATK (Y545, 549)		yrt-(yurt)-dorsalholesB-protein-band4.1 like,ERM domains	integrity of cytoskeleton and epithelial cell migration, dorsal closure amnioserosa maintenance, yurt homologue is upregulated in metastatic melanoma cells, interacts with crumbs	Y549	Q59F12:Y526	Q59F12	EGF
CG31363-PD, isoform D	LLTTNGHY*NGK (Y116)	86E11-13	Jupiter	not known, colocalize with microtubule cytoskeleton, regulated by eve?	Y116			Insulin/EGF
CG31363-PD, isoform D	SEGNPVTGEGY*KVVANEY*SQR (Y155, Y162)		Jupiter	not known, colocalize with microtubule cytoskeleton	Y155, Y162			Insulin/EGF
CG31794-PC, isoform C	HQALQQQQFVDNTPGY*GSLR (Y48)	37D5-7	Pax - (Paxillin)	cytoskeletal anchoring, focal adhesion scaffolding protein, integrin mediated adhesion	Y48			Insulin
CG31794-PC, isoform C	IDVPVNY*STPVSK (Y122)		Pax - (Paxillin)	cytoskeletal anchoring, focal adhesion	Y122	LPXN:Y62	O60711	Insulin
	Cell adhesion related		Cell adhesion related	Cell adhesion related
	Cadherins		Cadherins	Cadherins
CG6977-PA	APSLY*EFTGSTFQAPIR (Y1953)	87A1	Cad87A - Ca2++ ion binding	Ca2++ dependent cell-cell adhesion, membrane bound	Y1953	FATH:Y3890/FAT4:Y2954	Q14517/Q6V0I7	EGF
CG7749-PA, isoform A	SYGSAGDELENVPFEY*QK (Y4415)	76E1-1	fat2 -fat-like homologue of fat cadherin	cell adhesion, formation of tubular structure, tracheal system development	Y4415	PCD15:Y1900	Q96QU1	EGF
	Others		Others	Others
CG3653-PB, isoform B	FSAIY*GNPYLR (Y807)	3C6-7	kirre-(kin of irre /dumbfounded)	myoblast aggregation and fusion, formation of somatic myotubes and visceral myotubes, expressed in follicle cells and germarium of Drosophila ovaries	Y807	NPHN:Y 977	O60500	EGF
CG3903-PE, isoform E	YGNPTPQQVLGM#HFQRAY*QGEIR (Y666)	35D4	Gli-(Gliotactin)-transmembrane protein, septate junction	required for establishing blood-nerve cell barrier, tracheal tube size regulation, interacts with Nrv2	Y666	ACES:Y 534/EST1:Y 520/ARACHE:Y446/CES hBr2:Y518	P22303/P23141/Q86YX9/Q8TDZ9	EGF
CG4591-PA	YHQGGNY*MHPR (Y12)	86C7	Tsp86D-(Tetraspanin 86D)	Cell adhesion,synapsis	Y12	TSN5:Y6/SART3:Y83	P62079/Q15020	EGF
CG12199-PA, isoform A	IAGSQGGAGQQY*SMR (Y783)	18C3-7	kek5-(kekkon5)-CAM, putative oxidoreductase	cell adhesion molecule , defence response, transmission of nerve impulse	Y783	LRIG2:Y912	O94898	EGF
CG16974-PA	VLENLPSFY*FENCR (Y961)	34A8	CG16974 - kekkon superfamily	Cell adhesion , transmission of nerve impulse	Y961	LRIG1:Y842/LRRN3: Y599/Q7Z2Q7:Y573/MFHA1:Y788	Q96JA1/Q9H3W5/Q7Z2Q7/Q9Y4C4	EGF
CG16974-PA	CEEDIAEDIDCY*FK (Y980)		CG16974 - kekkon superfamily	Cell adhesion , transmission of nerve impulse	Y980	LRIG3:Y857	Q6UXM1	EGF
	Ras superfamily proteins		Ras superfamily proteins	Ras superfamily proteins
	RasGAPs		RasGAPs	RasGAPs
CG6721-PB, isoform B	AHLNDY*KENSELSNIQR (Y209)	67C10-11	Gap1-(GTPase activating protein1)	Negative regulator of Ras1 (sevenless RTK)	Y209			EGF
CG9209-PC, isoform C	AAEKIY*ATLR (Y363)	14A5-6	vap-(vacuolar peduncle)	Neuronal degeneration	Y363	RASA1:Y460	P20936	Insulin/EGF
CG9209-PC, isoform C	CLQNLANLIEFGGKEQY*MEVVNPFILK (Y858)		vap-(vacuolar peduncle)	Neuronal degeneration	Y858	RASA1:Y952/NGAP:Y989	P20936/Q9UJF2	Insulin/EGF
	ARF GTPase		ARF GTPase	ARF GTPase
CG3365-PB, isoform B	STGSPAVSSVSSVGSSNGY*AK (Y284)	21E2-2	drongo-ARF GTPase activator domain	nucleotide transport? nucleic acid metabolism, ARF GTP ase activator, expressed during neurogenesis and oogenesis	Y284
CG6838-PA, isoform A	AISSSDY*FGDGSPGGTGGNR (Y491)	79F6	CG6838- ARF GTPase activator	related to GAPs?	Y491	CENTD3:Y1279	Q8WWN8	EGF
CG30372-PB	NQSLDVAY*GTLPHLR (Y904)	44B2	CG30372	ARF GTP ase activator, small GTPase mediated cell signaling?	Y904			EGF
	Rho GTPase		Rho GTPase	Rho GTPase
CG7893-PB, isoform B	DLHSTTTDNIACNGTGY*DHTNTK (Y183)	18B6-7	vav - Rho GTPase activator	EGFR signaling	Y183	VAV1:Y160	P15498	EGF
CG7893-PB, isoform B	TGDMQY*TYR (Y476)		vav - Rho GTPase activator	EGFR signaling	Y476	VAV1:Y441/VAV3:Y439	P15498/Q9UKW4	EGF
CG7893-PB, isoform B	MEIY*TFDAPTTCR (Y558)		vav - Rho GTPase activator	EGFR signaling	Y558	VAV2:Y529	P52735	EGF
CG8948-PE, isoform E	YWISAMDGTEPTY*LAPGK (Y381)	13E4-4	Graf- RhoGTP ase activator	cell-cell adhesion, signaling cascade	Y381	RHG26:Y371	Q9UNA1	EGF
	GEFs		GEFs	GEFs
CG3208-PA, isoform A	NCYQQSPY*MTLNGR (Y188)	5A8	RhoGAP5A	small GTPase regulator,intracellular signaling cascade	Y188	CHIN:Y148/CHIO:Y158	P15882/P52757	EGF
CG4800-PA	LVDDVIY*EVYGK (Y28)	86D8	Tctp-(Translationally controlled tumour protein)	epistatic to Tsc1 and dRheb, but acts upstream of dS6k,	Y28			Insulin/EGF
CG4800-PA	LVDDVIYEVY*GK (Y31)		Tctp-(Translationally controlled tumour protein)	epistatic to Tsc1 and dRheb, but acts upstream of dS6k,	Y31			Insulin/EGF
CG4937-PA	SNELLLLEHLLEEDTY*GTVK (Y327)	15B5-C4	RhoGAP15B-PH domain	small GTPase regulator, intracellular signaling cascade	Y327	RHG22:Y167	Q7Z5H3	EGF
CG4937-PA	KSDELIY*SQK (Y936)		RhoGAP15B-PH domain	small GTPase regulator, intracellular signaling cascade,RNAi causes axon branch retraction	Y936			EGF
CG7122-PA, isoform A	RSTQPIEGIY*R (Y331)	16F6	RhoGAP16F	small GTPase regulator,intracellular signaling cascade	Y331	RHG12:Y691/RGAP1:Y384/RHG09:Y577/TCGAP:Y349	Q8IWW6/Q9H0H5/Q9BRR9/Q9BRR9/O14559	EGF
	RhoGDI		RhoGDI	RhoGDI
CG7823-PA	HHPEHHDDDVHDANY*QAPPEK (Y22)	76D5	RhoGDI-Rho-GDP dissociation inhibitor	regulation of RhoGTP, keeps rho inactive	Y22	ARHGDIA:Y27/ARHGDIB:Y24	P52565/P52566	Insulin/EGF
	GTPase		GTPase	GTPase
CG1404-PB, isoform B	NLQYY*DISAK (Y147)	10A8	ran	small Ras GTPase domain, Ras GTPase superfamily, receptor mediated transport between cytoplasm and nucleus, neural precursor gene?	Y147	RAN:Y147	P62826	Insulin
CG1956-PA	VNVNDIFY*DLVR (Y158)	62B7	R-(roughened) -ras3	role in dorsal closure independent of JNK cascade activation, regulator of morphogenesis	Y158	RAP1B:Y159/RAP1A:Y159/RASK:Y157/RASH:Y157/RASN:Y157	P61224/P62834/P01116/P01112/P01111	EGF
CG2248-PA	PINLGLWDTAGQEDY*DR (Y64)	61F5	Rac1	GPCR signaling, JNK cascade, dorsalclosure, regualtion of cell size, myoblast fusion, axonogenesis, tissue polarity, border follicle cell migration, tracheal system development	Y64	RAC1:Y64/RAC3:Y64/RAC2:Y64	P63000/P60763/P15153	EGF
CG5248-PD, isoform D	VLPIKPSNWGVAQPTGNY*CNK (Y1487 )	94B6-8	loco-(locomotion defects)-PDZ/DHR/GLGF	not known-GTP ase regulator activity?	Y1487			EGF
CG5771-PB, isoform B	EDEY*DYLFK (Y8)	93B12-13	Rab11-(Rab-protien-11)-GTPase	Cytoskeltal organisation (endocytosis) interacts with Oskar, traffiicking during cellularization,	Y8	RB11A/B:Y8	P62491/Q15907	Insulin
CG8432-PA	TLRAKNVVSAPGY*TPVSKGIELK (Y312)	56D13	Rep-(Rab escort protein), Rab GTPase activator	intracellular vesicle mediated transport, neurotransmitter release, part of Rab geranylgeranyl transferase complex	Y312	REP1:Y438//REP2:Y440	P24386/P26374	EGF
CG33175-PA, isoform A	QGSPFY*AEPADALR (Y1069)	9D2-3	spri-(sprint)- ras interactor (RINI homologue)-Ras-activated Rab5 guanine exchange factor	EGFR endocytosis, intracellular protein transport, endocytosis-Abl substrate, enhance transformation by BCR-ABL oncogene	Y1069			EGF
	Rac GAP		Rac GAP	Rac GAP
CG13345-PA	RVPSNKNDLLSLY*ATPFK (Y600)	50C6	tum-(tumbleweed)-RacGAP50C	wnt signaling (-ve regulation), EGFR signaling(-ve regulation?)	Y600	MYO9B:Y2112	Q13459	EGF
	Proteases		Proteases	Proteases
CG1782-PA	HGFNDGDY*VTFSEVQGMQELNGCQPLK (Y392)	46A1	Uba1-ubiquitin activating enzyne 1	proteolysis-identified in screen for genes controlling motor axon guidance and synaptogenesis	Y392	UBE1:Y-F247		EGF
CG2331-PA, isoform A	FPGQTGNTSGSGNNLPVNSPGDNGDDDLY*S (Y800)	46D1	TER94-endoplasmic reticulum AAA ATPase	fusome-germ cell differentiation,intracellular transport, exocytosis,localization of oskar mRNA during oogenesis	Y800	TERA:Y805/VCP:Y805	P55072/Q5VYM0	EGF
CG3943-PA	FLDY*ETLPESK (Y188)	21E2-2	kraken-Serine hydrolase	expressed in gastric caeca during embyogenesis	Y188			Insulin/EGF
CG3991-PD, isoform D	FRGVEAHNPNAY*VMHAGRGIHK (Y877)	49F4	TppII - (tripeptidy-peptidaseII)	Proteolysis -giant protease-ubiquitine-proteosome pathway, interacts with Ras during egg shell patterening, neuropeptide degradation	Y877	GPRC6A:Y634	Q5T6X5	EGF
CG4122-PA, isoform A	GDKPY*YNFSLLPQR (Y1369)	1B5-7	svr - (silver)	carboxypeptidase-prohormone processing enzyme, mutations lead to death before eclusion	Y1369	?		Insulin
CG4122-PG, isoform G	GMTIQPY*FDEEQLER (Y1391)		svr - (silver)	carboxypeptidase-prohormone processing enzyme	Y1391	?		Insulin
CG5077-PA, isoform A	LSSDSVHMPDLFELDSY*GQWLYK (Y626)	92E2-2	CG5077-cysteine type endopeptidase	cholesterol metabolism, oxysterol binding?	Y626	OSBP1:Y618	P22059	EGF
CG5266-PA	SPLY*EQHSVHR (Y57)	87B10	Pros25-(Proteosome 25kD alpha subunit)	affects cell growth and viability, ubiquitin dependent and independent proteolysis	Y57	PSA2:Y57	P25787	EGF
CG6303-PA	LEPNDEIY*EDLEDTLCEPAAK (Y4071)	86A7-8	Bruce-ubiquitin ligase-Inhibitor I32 domain	anti-apoptosis, proteolysis, upregulated in some cancers (530kDa)	Y4071	BIRC6:Y4102/Q9H8B7:Y1140/BIRC6:Y4130	Q9NR09/Q9H8B7/NP_057336	EGF
CG7649-PB, isoform B	SVENTY*DDCEFVENEVR (Y1135)	88C10-11	Neu3-ADAM metalloprotease	Ras mediated proliferation of hemocytes	Y1135	ADAMTS20:Y1177	P59510-2	EGF
CG7649-PB, isoform B	ASNDDIY*SVIDEIPPAAQTLK (Y1153)		Neu3-ADAM metalloprotease	Ras mediated proliferation of hemocytes	Y1153	ADAMTS20:Y 1572	P59510	EGF
CG7649-PB, isoform B	AANASASTY*HRPPPANAPVAR (1249)		Neu3-ADAM metalloprotease	Ras mediated proliferation of hemocytes	Y1249	?		EGF
CG7649-PB, isoform B	SSSGSMSGVTNY*AR (Y1317)		Neu3-ADAM metalloprotease	Ras mediated proliferation of hemocytes	Y1317	ADAMTS9:Y1540	Q9P2N4	EGF
CG9086-PA	PVGADSKGVY*ELKEHLLKEFNMYFY*HY*TK (Y850, Y865, Y867)	15C5-6	CG9086-Zn binding	ubiquitin-protein ligase activity	Y850,Y865, Y867	UBR1:Y821, Y836, Y838/UBA2:Y831, 844, 846/UBR3:Y852	Q8IWV7/Q8IWV8/Q6ZT12	Insulin
CG11430-PB, isoform B	NNGM#NY*GASGDIV (Y344)	54F1-3	olf186-F/Orai	NOT-serine type endopeptidase, proteolysis?	Y344	RP11-419L10.1:Y818/SWi1-like:Y1316/SWI/SNF CRC:Y1247	Q8NFD5/EAW47681/AAN03447	Insulin/EGF
CG18659-PA, isoform A	CSTLPAGVNSSVVASSVSNPLY*PYFAPK (Y831)	45A9-10	CG18659/DENN - serine carboxy peptidase activity)	Proteolysis (contains DENN domain function in MAP kinase signaling pathways)	Y831	DENND2B/ST5:Y 1041	P78524	EGF
	Transporters		Transporters	Transporters
	Cation transporters		Cation transporters	Cation transporters
CG3456-PA	DQY*LQLPQR (Y258)	2E1-2	Mct1- (monocarboxylase transporter1)-MFS superfamily	cation transport?	Y258	MOT7:Y224	O15403	EGF
CG3979-PB, isoform B	MIY*TPPPLDIK (Y10)	75E1-2	Indy - (Im not dead yet)-Sodium/sulfate symporter domain	Na+ dicarboxylate transporter, life span extension	Y10	Q59GD8:Y238	Q59GD8	Insulin/EGF
CG3979-PB, isoform B	INHEPQY*QIVGGNK (Y202)		Indy - (Im not dead yet)-Sodium/sulfate symporter domain	Na+ dicarboxylate transporter, life span extension	Y202	S13A1:Y172	Q9BZW2	Insulin/EGF
CG8602-PA	AQFVSAENY*QNFE (Y474)	25A8	CG8602-transporter- MFS superfamily	cation transport, integral to membrane (young retroposed gene)	Y474	FLVC1:Y558	Q9Y5Y0	EGF
CG12773-PA	IQASSPSY*ETR (Y481)	1F4	CG12773-cation transporter	sodium:potassium:chloride symporter activity; cation transmembrane transporter activity	Y481	S12A6:Y714/S12A8:Y441	Q9UHW9/A0AV02	EGF
CG13610-PA	ADVY*LETGQELR (Y536)	95F8	Orct2-(Organic cation transporter 2) -MFS family	Tau toxicity modifier	Y536	HOAT1-1:Y533/OAT2:Y538	Q4U2R8/Q9Y694-3	Insulin
CG32000-PD, isoform D	LSWWHSPVDMHY*VATESVQPK (Y66)	102A6-8	CG32000-ATPase	cation transport, calcium ion homeostasis?	Y66	DKFZp779O2152:Y130/Q8N3X5:Y167	Q7Z675/Q8N3X5	Insulin/EGF
	Signaling related ABC superfamily		Signaling related ABC superfamily	Signaling related ABC superfamily
CG3164-PC, isoform C	RPAVDLAFHNLTY*R (Y54)	21B2	CG3164-AAA ATP ase	Domain of ABC transporter, Lipid metabolism?	Y54	ABCG1:Y84/ABCG4:Y68/ABCG2:Y44	P45844/Q9H172/Q9UNQ0	Insulin/EGF
CG3164-PC, isoform C	SSADY*AGLK (Y326)		CG3164-AAA ATP ase	Domain of ABC transporter, Lipid metabolism?	Y326			Insulin/EGF
CG4225-PA	LGASDEAVY*EAAR (Y683)	89A6	CG4225-ATP binding, AAA Atpase	extracellular transport, part of ATP binding cassette (ABC) transporter complex	Y683	ABCB7:Y579	O75027	Insulin/EGF
CG4225-PA	EDGIY*ADMWQQQLK (Y805)		CG4225-ATP binding, AAA Atpase	extracellular transport? Domains of (ABC) transporter complex,	Y805	ABCB6:Y818/ABCB7:Y701/ABCB9:Y737/MDR1:Y1267	Q9NP58/O75027/Q6P2Q0/P08183	Insulin/EGF
CG4822-PD, isoform D	GSTTSQISSLQY*SSDINADSLEPDQSEDFQTVLGLK (Y20)	21B2	CG4822-AAA ATPase	Domain of ABC transporter, Lipid metabolism?	Y20	ABCB5:Y39	Q2M3G0	EGF
CG4822-PD, isoform D	TDTTSGASSFY*ER (Y354)		CG4822-AAA ATPase	Domain of ABC transporter, Lipid metabolism?	Y354	TAP2:Y366	Q03519	EGF
CG6842-PA	LYEHGVEY*FLHTIK (Y39)	16F1-2	CG6842/ Vps4 -AAA ATPase	Intracellular protein transport	Y39	VPS4A:Y38/VPS4B:Y40	Q9UN37/O75351	Insulin/EGF
CG8498-PA	NLNTTPGDNDLLELY*SLYK (Y30)	28E9-9	CG8498-acyl-CoA binding	acyl-coA homeostasis, lipid transport (ACBP regulator of insulin release from pancreatic cells	Y30	ACBD7:Y30/ACBP:Y30	Q8N6N7/P07108	Insulin/EGF
	Vesicular mediated transporters		Vesicular mediated transporters	Vesicular mediated transporters
CG2903-PC, isoform C	SGPRPADSELPAEY*LNSTLAQQVQTPAR (Y242)	23A3	Hrs-(Hepatocyte growth factor regulated tyrosine kinase substrate) - FYVE/PHD type	receptor mediated endocytosis, EGFR,Torso signaling	Y242	HGS:Y237	O14964	EGF
CG7961-PA, isoform A	ASALDSNY*YAAPNK (916)	62A9	αCop-(α-coatomer protein)	Intracellular vesicle mediated protein transport (exo and endocytosis)	Y916	STRN3:Y625/TAF5:Y598	Q13033/Q15542	EGF
CG8532-PE, isoform E	FAQNPSGFGSDGY*IDGPSQR (Y174)	66A4-5	lqf-(liquid facets) endocytic epsin, ubiquitin interacting, clathrin binding motif	receptor mediated endocytosis, faf-laf delta iinternalization-notch signaling	Y174	EPN3:Y172	Q9H201	EGF
CG9474-PA	GGMGAPPQSGY*VAR (140)	85E6-7	Snap24-(Synapse protein24)-part of SNARE complex	secretion and granule-granule fusion, neurotransmitter release, redundnant with SNAP25	Y140	SNAP23:Y139	O00161	EGF
CG10686-PA	GGGSGTDFY*NQQR (Y292)	69C4	tral-(trailer hitch)-cyclin-like domain	ER to golgi transport, part of RNA-protein complex-required for Gurken secretion, Oskar mRNA localization and translation	Y292	FUS:Y208/TLS:Y208	P35637/AAH26062	EGF
CG10686-PA	QMDNNY*SNNYNNNNNNQR (Y309)		tral-(trailer hitch)-cyclin-like domain	ER to golgi transport, Gurken secretion, Oskar mRNA localization and translation	Y309			EGF
CG15811-PA	AQNTNY*HAPTSAR (Y519)	64A7	Rop-(Ras opposite)-SNARE binding	Vesicle mediated transport(exocytosis)	Y519			EGF
CG16932-PB, isoform B	DDPFKDY*RYEDPFSIKDPFAEEGEEELSEGK (Y967)	60E1-1	Eps-15-calcium ion binding	Component of synaptic vesicle recycling machinery, Substrate of RTK	Y967	SYCP1:Y807	Q15431	EGF
CG16932-PB, isoform B	DYRY*EDPFSIKDPFAEEGEEELSEGK (Y969)		Eps-15-calcium ion binding	Component of synaptic vesicle recycling machinery, Substrate of RTK	Y969	UACA:Y1079/UACA_CRAb:Y1041	Q9BZF9/EAW77854	EGF
CG17119-PA, isoform A	TNESPPPSEVTTEKY* (Y397)	94D10	CG17119-cystine transporter	novel cystinosin/ERS1repeat, Lysosomal cystine transport	Y397			Insulin/EGF
CG31170-PB, isoform B	SGGYSGY*SGGSGGGGGGSGGYNDGDYR (Y181)	94A12	epsin-like/Liquid facets Related - phosphoinositide binding	clathrin adaptor?, endocytosis	Y181			EGF
CG31170-PB, isoform B	SGGYSGYSGGSGGGGGGSGGYNDGDY*R (Y200)		epsin-like/Liquid facets Related - phosphoinositide binding	clathrin adaptor?, endocytosis	Y200	EPN2:Y186	O95208	EGF
	Oligopeptide transporters		peptide & aminoacid transporters	peptide & aminoacid transporters
CG2913-PA, isoform A	KTNGIEAEPGY*GAYR (Y728)	3F3-4	yin/opt1 - TGF beta-like extracellular region	oligopeptide transport	Y728			Insulin/EGF
CG2913-PA, isoform A	KTNGIEAEPGYGAY*R (Y731)		yin/opt1 - TGF beta-like extracellular region	oligopeptide transport	Y731			Insulin/EGF
CG2913-PA, isoform A	KTNGIEAEPGYGAY*RNHAY*DNDFSEA (Y731, Y736)		yin/opt1 - TGF beta-like extracellular region	oligopeptide transport	Y736			Insulin/EGF
	Nucleotide transporters		Nucleotide transporters	Nucleotide transporters
CG14767-PC, isoform C	SY*STLLPNYDEAIAQYLK (Y268)	44E2-3	CG14767 - nucleobase membrane trasporter	nucleobase transporter activity	Y268			EGF
CG14767-PC, isoform C	SYSTLLPNY*DEAIAQYLK (Y275)		CG14767 - nucleobase membrane trasporter	nucleobase transporter activity	Y275	LAPTM4A:Y215/LC27:Y264	Q9BTU8/Q9NY06	EGF
CG14767-PC, isoform C	SYSTLLPNYDEAIAQY*LK (Y282)		CG14767 - nucleobase membrane trasporter	nucleobase transporter activity	Y282	LAPM5:Y204	Q13571	EGF
	Carbohydrate metabolism related transporters		Carbohydrate metabolism related	Carbohydrate metabolism related
CG8468-PB, isoform B	FAY*SMPNSAHNTY*MGASQR (Y276, Y286)	50E4-4	CG8468	monocarboxylase transporter-gene regulated by sugar not starvation	Y276	MOT7:Y224/MOT8:Y201/MOT6:241	O15403/P36021/O15375	Insulin
CG8468-PB, isoform B	FAYSMPNSAHNTY*MGASQR (Y286)		CG8468	monocarboxylase transporter-gene regulated by sugar not starvation	Y286	?		Insulin
CG1657-PA	FIKTMDY*LD (Y1710)	10B3	CG1657 (ras GTPase domain, HPr domain, PTS )	phosphoenolpyruvate-dependent sugar phosphotransferase system; small GTPase mediated signal transduction.	Y1710	Q5H924:Y3184	Q5H924	Insulin
CG3168-PC, isoform C	QPEY*QFAADNR (Y73)	6C9-10	CG3168-MFS transporter	expressed inCNS midline cells, carbohydrate transport, transmission of nerve impulse	Y73	GTR5:Y32/YORCT3:Y35/SLC22A3:Y49	P22732/Q9Y226/O75751	Insulin
CG4797-PB, isoform B	FVPHTMSY*QVVPGSEFQCK (Y19)	60A2	CG4797	glucose transporter activity,carbohydarte metabolism	Y19			Insulin
CG8062-PA	NHTQVY*NDTTKPK (Y15)	18C2	CG8062	monocarboxylase transporter (membrane bound)	Y15	MOT7:Y15	O15403	Insulin
CG8062-PA	GLFSSQY*LFNVDDPERPGYEITEPGTPMLAR (Y289)		CG8062	monocarboxylase transporter (membrane bound)	Y289	SLC16A4:Y204	Q8WU09	Insulin
CG8062-PA	GLFSSQY*LFNVDDPERPGY*EITEPGTPMLAR (Y289, Y301)		CG8062	monocarboxylase transporter (membrane bound)	Y301	MOT6:Y238	O15375	Insulin
CG8062-PA	HDQGPDTPSAAALY*KPNY*FNR (Y374, Y378)		CG8062	monocarboxylase transporter (membrane bound)	Y374	MOT8:Y280	P36021	Insulin
CG8062-PA	HDQGPDTPSAAALY*KPNY*FNR (Y374, Y378)		CG8062	monocarboxylase transporter (membrane bound)	Y378	MOT13:Y230/SLC16A14:Y304	Q7RTY0/Q05BQ4	Insulin
CG8062-PA	TSVY*SRPGQDELLR (Y396)		CG8062	monocarboxylase transporter (membrane bound)	Y396			Insulin
CG8207-PA	TAGSAIY*ANR (Y265)	52B5	CG8207-mannose-1P guanyl transferase	carbohydrate metabolism	Y265	GMPPA:Y256	Q96IJ6	Insulin
CG8714-PA	SQPAEAQQLY*PQPNR (Y14)	44A4	sut1- (sugar transporter 1)	glucose transporter activity,carbohydarte metabolism	Y14	hCT2:Y11	Q8IUG8	Insulin
CG10069-PB, isoform B	HNDAEINY*R (Y327)	57D7	CG10069	Cabohydrate transport, glycerol-3-phosphate transporter	Y327	CF192:Y 219	Q6NT16	Insulin
CG11665-PA	NEPADKPLLPY*NSPPSPLYLPGDER (Y283)	41F6	CG11665	monocarboxylase transporter-miR-13 target gene	Y283	?		Insulin
CG11665-PA	NEPADKPLLPYNSPPSPLY*LPGDER (Y291)		CG11665	monocarboxylase transporter-miR-13 target gene	Y291	MOT8:Y198/MOT4:Y231	P36021/O15427	Insulin
CG11665-PA	SASAAVVQSY*SK (Y312)		CG11665	monocarboxylase transporter-miR-13 target gene	Y312			Insulin
CG11665-PA	NQTFTPGQLNSQSSLY*AVPEGR (Y351)		CG11665	monocarboxylase transporter-miR-13 target gene	Y351	MFSD1:Y310	Q9H3U5	Insulin
CG11665-PA	SM#GSSGTGHAGDSTGQDGSY*ADVDAR (Y429)		CG11665	monocarboxylase transporter-miR-13 target gene	Y429			Insulin
CG13907-PA	NSESENSPY*HSQDAM#TR (Y389)	61D2-3	CG13907	monocarboxylase trasporter, cation transport	Y389			Insulin
	Ion channel proteins		Ion channel proteins	Ion channel proteins
CG5670-PA, isoform A	ISPEELY*QR (Y70)	93A4	Atpα (Na pump α subunit)	cation transport, regulation of tracheal tube length	Y70			Insulin/EGF
CG5670-PA, isoform A	EAFNNAY*MELGGLGER (Y560)		Atpα (Na pump α subunit)	cation transport, regulation of tracheal tube length	Y560	ATP1A3:Y532/AT1A2:Y539/AT1A1:Y542/AT1A4:Y553	P13637/P50993/P05023/P20648	Insulin/EGF
CG5751-PA	LVY*NVLDMSAIDYAIY*Y*K (Y627, Y640; Y641)	66E3-3	TrpA1-(Transient receptor potential A1)- ankyrin repeat	Ca2+ ion transport, calcium channel activity, regulates thermotaxis	Y641	ANR28:Y523/INVS:Y566/TNKS2:Y569	O15084/Q9Y283/Q9H2K2	Insulin/EGF
CG7720-PA, isoform A	IQLDIVPGEGETGVY*R (Y672)	91C6-D1	CG7720-cation transporter	Na/I symporter activity-LPS inducible gene	Y672			Insulin/EGF
	Molecular chaperones		Molecular chaperones	Molecular chaperones
CG5203-PA	HIY*STTNLSDLQLK (Y7)	31E2-2	CHIP-tetratricopeptide repeat	Interacts with HSPs and negatively regulate chaperone function	Y7	SGTB:Y9	Q96EQ0	Insulin
CG5330-PA	STVDPNDPFAFEGPEIY*K (Y229)	60A9	Nap1-(Nucleosome assembly protein 1)-Histone chaperone	Histone (2A&2B) carrier for nucleosome assembly	Y229	Q5T1R5:Y1754	Q5T1R5	EGF
CG11001-PA	LICSPDY*AYGSR (Y81)	56C8	FK506-bp2 -(FK506 binding protein2)	protein folding, peptidylprolyl iosmerase domain	Y81	FKB1A:Y81/FKBP5:Y111/FKBP4:Y111/Q59EB8:Y111	P62942/Q13451/Q02790	EGF
	DNA/RNA binding proteins		DNA/RNA binding proteins	DNA/RNA binding proteins
	Transcription related		Transcription Factors	Transcription Factors
CG2670-PA	LVDLPTVVESY*KTIDNK (Y118)	84E5-5	Taf7-(TBP-associated factor 7)-TAFII55 domain	Transcription factor-induced by activated Ras	Y118	YTDC1:Y126	Q96MU7	EGF
CG3025-PA	Y*DY*SDRKM#TRY*QKRR (Y495, Y497,Y505)	5C5	mof - (males absent on the first)-MOZ/SAS-like domain	Histone acetyl transferase, Dosage compensation, transcription regulation	Y495	?		EGF
CG3025-PA	Y*DY*SDRKM#TRY*QKRR (Y495, Y497,Y505)		mof - (males absent on the first)-MOZ/SAS-like domain	Histone acetyl transferase, Dosage compensation, transcription regulation	Y497	KIAA0819:Y 670	O94909	EGF
CG3025-PA	Y*DY*SDRKM#TRY*QKRR (Y495, Y497,Y505)		mof - (males absent on the first)-MOZ/SAS-like domain	Histone acetyl transferase, Dosage compensation, transcription regulation	Y505	MYST2:Y305	O95251	EGF
CG3606-PA, isoform A	GDDEGSSGGGGGGGYGGGGGGGGY*DR (Y326)	14B8-9	caz-(cabeza )-RNA binding	Sarcoma associated RNA binding fly homologue	Y326	FUS:Y468/Q13344:Y471/hnRNPG-T:Y 319	P35637/Q13344/O75526	Insulin/EGF
CG4257-PF, isoform F	RQEPEPLVLDPVTGY*VK (Y711)	92F1	Stat92E/marelle	JAK-STAT pathway, regulated follicle cell differentiation during oogenesis	Y711	STAT5A:Y720/STAT5B:Y725	P42229/P51692	EGF
CG5821-PA	DQYADVY*QQR (Y121)	58D8-E1	qkr58E-2 (quaking related 58E-2)	STAR(signal transduction&RNA activation) protein, maxi-KH domains,apoptosis	Y121			Insulin/EGF
CG9705-PA, isoform A	WEEPFY*GGSSPAK (Y136)	73C4	CG9705-nucleic acid binding-cold shock protein domain	calcium mediated signaling, transcription regulation, circadian rhythm based expression changes	Y136			EGF
CG32180-PC, isoform C	PDM#NY*ETM#GRALR (Y825)	74D4-E2	Eip74EF-(Ecdysone-induced protein 74EF)	Transcription factor, autophagy, oogenesis	Y825	SPDEF:Y302/ETV6:Y391/Q5U0M2:Y386	O95238/P41212/Q5U0M2	EGF
	Translation related		Translation factors	Translation factors
CG1691-PA, isoform A	LNNNISNNY*YQQK (Y18)	9F2-4	Imp-(IGF-II mRNA binding protein)-KH domain	regulation of translation, identified in screen for axon guidance and synaptogenesis	Y18	HDLBP:Y95	Q96CF6	EGF
CG1873-PB, isoform B	STTTGHLIY*K (Y29)	100D2	Ef1α100E-(Elongation factor 1α100E)-EFTu domain	protein biosynthesis (elongation factor)-longevity in flies?	Y29	EF1A1:Y29/EF1A2:Y29	P68104/Q05639	Insulin/EGF
CG3845-PC, isoform C	GGNDGGVSSGY*SSNYR (Y416)	49E1-1	NAT1/lethal(2)01424-initiation factor domain	autophagic cell death of salivary gland, regulation of translational initiation	Y416	PAIP1:Y 144	Q9H074	EGF
CG5119-PH, isoform H	VVGSKPLY*VALAQR (Y358)	55B8-9	pAbp-(polyA binding protein)	synaptic transmission, regulation of translation, bicoid mRNA localization?	Y358	PABP1:Y364/PABP3:Y364/PABP4:Y364	P11940/Q9H361/Q13310	Insulin/EGF
CG5434-PA	NSPATPVY*QETAPGPR (Y626)	92F2	Srp72-Tetratrico peptide repeat-7S RNA binding; translation factor activity,	SRP dependent cotranslational protein targeting to membrane?	Y626	Q5VTG8:Y648/K2C6C:Y551	P48668/Q5VTG8	EGF
CG6388-PA	LEIVPM#LKFRSAILHAGY*R (Y426)	33E4-4	CG6388-SAM motiff	t-RNA modification?	Y426	Q8IWH5:Y426	Q8IWH5	Insulin/EGF
CG8963-PA, isoform A	HQQY*QQAGGAGGGAPY*GQQQPR (Y97, Y109)	53E4-4	CG8963-eIF-4γ domain	protein biosynthesis (initiation factor), olfactory behaviour	Y109	TREF1:Y326/BCAR2:Y326/Q05GC8:Y326	Q96PN7/Q05GC8/Q05GC6	EGF
CG9124-PA, isoform A	VDELY*QEAVR (Y235)	25C3	eIF-3p40-(Eukaryotic initiation factor 3 p40 subunit)-Mov34/MPN/PAD1	protein biosynthesis	Y235			Insulin/EGF
CG9748-PA	WKEGGGSNVDY*TK (Y251)	85A5	bel-(belle) -DEAD/DEAH box/ATP dependent helicase	essential DEAD box protein, required in germline (eIF4A family). Role in oogenesis	Y251	DDX42:Y210/DDX23:Y286/DDX54:Y243/DDX4:Y246	Q86XP3/Q9BUQ8/Q8TDD1/Q9NQI0	Insulin/EGF
CG10377-PB, isoform B	SGSEY*DYGGYGSGYDYDYSNYVK (Y372)	27C4	Hrb27C- (Heterogeneous nuclear ribonucleoprotein at 27C)	nucleoplasm, gurken RNA localization in oocyte, activation of EGFR in follicle cells during oogenesis	Y372	ROAA:Y298/ROA2:Y336/Q53F64:Y297	Q99729/P22626/Q53F64	EGF
CG32705-PA	TY*MAEGNGY*NQR (Y344, Y351)	8D7-8	CG32705/ Pen16- tRNA ligase, Zn finger DHHC domain	tRNA aminoacylation, protein biosynthesis	Y344	MLL2:Y2299/MLL2:Y2024	NP_003473/O14686	Insulin/EGF
CG32705-PA	TYMAEGNGY*NQR (Y351)		CG32705/ Pen16- tRNA ligase, Zn finger DHHC domain	tRNA aminoacylation, protein biosynthesis	Y351	CENPF:Y1390	P49454	Insulin/EGF
	Other Signaling proteins -protein binding		Other Signaling proteins -protein binding	Other Signaling proteins -protein binding
CG1487-PA	DFVDHVTHVDPIDGVVFIDPEY*VK (Y88)	100E3-3	krz-(kurtz) - Ca binding, (novel nonvisual arrestin) neural gene	Notch signaling, intracellular protein transport (endocytosis)-TypeI melanotic tumour gene	Y88	ARRB2:Y48/ARRB1:Y47/ARRC:Y43/ARRB3;Y43	P32121/P49407/P36575/P36575-2	EGF
CG1921-PB, isoform B	LTNEY*VDTPLQHATR (Y201)	63D2-3	sty- (sprouty)-extracellular protein	antogonize EGFR and FGFR, MAPKKK cascade, branching morphogenesis	Y201	SPY1:Y53/SPY2:Y55/SPRE1:Y187	O43609/O43597/Q7Z699	EGF
CG1921-PB, isoform B	LLDSSPDY* (Y589)		sty- (sprouty)-extracellular protein	antogonize EGFR and FGFR, MAPKKK cascade, branching morphogenesis	Y589	PEAR1:Y822	Q5VY43	EGF
CG3413-PB, isoform B	SGRY*SPVY*SPETGR (Y622 and Y626)	58D3	wdp-(windpipe)	transmembrane leucine and leucine rich repeats, trachea specific	Y622	MFHAS1:Y 929	Q9Y4C4	EGF
CG3413-PB, isoform B	Y*SPVY*SPETGR (Y622 and Y626)		wdp-(windpipe)	transmembrane leucine and leucine rich repeats, trachea specific	Y626	SLIK5:Y893	O94991	EGF
CG3585-PA	CMSGNSSSTVNQDDDGY*AR (Y1682)	5E1-3	CG3585 - DmX-novel WD repeats-glycylpeptide N-tetradecanoyltransferase activity	Exocytosis, intracellular protein transport, tracheal system development	Y1682	DMXL1:Y-H1367	Q9Y485	EGF
CG3593-PA	IDEGVDQLGQQY*QSPEHVVK (Y445)	93B10	r-l - (rudimentary-like) orotate phosphotransferase motiff	pyrimidine biosynthesis	Y445	PYR5:Y432	P11172	Insulin
CG5581-PA	TLASGNAGSGSLGY*EPR (Y371)	55C2	Ote-(Otefin) -LEMlike domain, nuclear envelope protein	role in vesicular attachment to chromatin, interacts with lamin, induced by Ras overexpression	Y371	PRG4:Y1290/MYCN:Y-H407	Q92954/P04198	EGF
CG5820-PD, isoform D	NSFVY*QK (Y1041)	58D3	Gp150-(glycoprotein150)	expressed inMF in eye, R8 development, cell adhesion,substrate for DPTP10D, ommatedial development through notch signaling, oogenesis	Y1041			Insulin/EGF
CG6042-PA	NEGVWPNRPGNY*TLLY*HR (Y126, Y130)	91F3	Cyp12A4 - (cyt p450)	electron transport, response to insecticide, CYP6 family	Y126	CP3A4:Y99/CP3A5:Y99/CP3A7:Y99	P08684/P20815/P24462	Insulin/EGF
CG6574-PA	KY*Y*ARVTSHTRAAMFAGK (Y127, Y128)	86C7	CG6574	reduced folate carrier motiff, coenzyme metabolism?	Y127			Insulin
CG6574-PA	KY*Y*ARVTSHTRAAMFAGK (Y127, Y128)		CG6574	reduced folate carrier motiff, coenzyme metabolism?	Y128	S19A2:Y154/S19A3:Y135/S19A1:Y149	O60779/Q9BZV2/P41440	Insulin
CG6817-PA	YSSYPYCY*DEITMNNK (Y399)	66D5-6	foi -(fear of intimacy)-Zn ion transporter	gonad morphogenesis, tracheal branch fusion-Human homologue LIVI is estrogen responsive gene in breast cancer and mammary metastasis	Y399	O14572:Y 1082/FRY:C13orf14:Y1678	O14572/Q5TBA9	EGF
CG6817-PA	HNSHQQNHEGQDSNTIVTDLDGNAVY*AVNK (Y497)		foi -(fear of intimacy)-Zn ion transporter	gonad morphogenesis, tracheal branch fusion-Human homologue LIVI is estrogen responsive gene in breast cancer and mammary metastasis	Y497	SLC39A8:Y257	Q9C0K1	EGF
CG7221-PA	ATDDGTVCY*VNQQGK (Y29)	28D3	Wwox-oxidoreductase	Not known, Apoptosis?, odor behaviour?	Y29	WWOX:Y34	Q9NZC7	EGF
CG7439-PB, isoform B	QGQEGGY*QQRPPGQQPNQTQSQGQYQSR (y363, y381)	71E1-1	AGO2-(Argonaute 2)-PAZ domain	RNA interference, part of RISC complex	Y363	TRI33:Y336	Q9UPN9	EGF
CG7439-PB, isoform B	QGQEGGYQQRPPGQQPNQTQSQGQY*QSR (y381)		AGO2-(Argonaute 2)-PAZ domain	RNA interference, part of RISC complex	Y381	HORN:Y957	Q86YZ3	EGF
CG7565-PA	Y*SLIGNKDEEAANY*SR (Y990), (Y1003)	66B5	CG7565-chitinase-PKD, TIL domains	not known (poly cysteine kidney disease proteein domain), induced by ras overexpression in hemocytes	Y990	K0319:Y995/CNTN4:Y940/MEGF10:Y1061/KIAA0090:Y923/RP1-43E13.1;Y901	Q5VV43/Q8IWV2/Q96KG7/Q8N766/	EGF
CG7565-PA	YSLIGNKDEEAANY*SR (Y1003)		CG7565-chitinase-PKD, TIL domains	not known (poly cysteine kidney disease proteein domain), induced by ras overexpression in hemocytes	Y1003	TEN2:Y2022/ADAM15:Y735	Q9NT68/Q13444	EGF
CG7740-PA, isoform A	IY*PY*LATVGAAGVVEGGSDYLY*DAYSER(Y884,886,904)	62B2-3	prominin-like	intracellular protein transport, membrane bound, MUTATIONS IN HUMANS CAUSE RETINAL DEGENERATION	Y884	T-box1C:Y418	O43435-3/NP_542378	EGF
CG7740-PA, isoform A	IY*PY*LATVGAAGVVEGGSDYLY*DAYSER(Y884,886,904)		prominin-like	intracellular protein transport, membrane bound, MUTATIONS IN HUMANS CAUSE RETINAL DEGENERATION	Y886	?		EGF
CG7740-PA, isoform A	IY*PY*LATVGAAGVVEGGSDYLY*DAYSER(Y884,886,904)		prominin-like	intracellular protein transport, membrane bound, MUTATIONS IN HUMANS CAUSE RETINAL DEGENERATION	Y904	PROM1:Y828/Q96EN6:Y 819/AC133-2:Y819/Tbox1C:Y423	O43490/Q96EN6/AAM33415//NP_542378	EGF
CG7740-PA, isoform A	EQQDY*FEDASPSVSR (Y937)		prominin-like	intracellular protein transport, membrane bound, MUTATIONS IN HUMANS CAUSE RETINAL DEGENERATION	Y937			EGF
CG7740-PA, isoform A	Y*HNPPAAPPSSEYERPPPY*YYPGASEQD(Y986,1004)		prominin-like	intracellular protein transport, membrane bound, MUTATIONS IN HUMANS CAUSE RETINAL DEGENERATION	Y986	DDX51:Y646	NP_778236/Q8N8A6	EGF
CG7740-PA, isoform A	YHNPPAAPPSSEY*ERPPPYYYPGASEQD (Y998)		prominin-like	intracellular protein transport, membrane bound, MUTATIONS IN HUMANS CAUSE RETINAL DEGENERATION	Y998	T-box1C:Y490	NP_542378	EGF
CG7740-PA, isoform A	YHNPPAAPPSSEY*ERPPPY*YYPGASEQD (Y998, 1004)		prominin-like	intracellular protein transport, membrane bound, MUTATIONS IN HUMANS CAUSE RETINAL DEGENERATION	Y1004	ANKRD17:Y1404	AAH04173	EGF
CG7740-PA, isoform A	YHNPPAAPPSSEYERPPPYY*YPGASEQD (Y1005)		prominin-like	intracellular protein transport, membrane bound, MUTATIONS IN HUMANS CAUSE RETINAL DEGENERATION	Y1005	LAMC2:Y1185	Q13753/	EGF
CG7740-PA, isoform A	YHNPPAAPPSSEYERPPPYY*Y*PGASEQD (Y1005, 1006)		prominin-like	intracellular protein transport, membrane bound, MUTATIONS IN HUMANS CAUSE RETINAL DEGENERATION	Y1006	?		EGF
CG8200-PA, isoform A	KAEAEMAY*ELQAAK (Y241)	52A13	Flo-(flotillin)-Band7/flotilin motiff	nervous system development, forms complex with caveolin	Y241	FLOT1:Y238/FLOT2:Y241/FLOT2:Y241	O75955/Q9BTI6/NP_004466	Insulin/EGF
CG9239-PB, isoform B	ENIY*AEICPSHTVDTFSGATQFTHVPDDDGDY*ASLK (Y1013, Y1041)	34C3-4	B4/Susi	Circadian rhythm	Y1013	HORN:Y2315	Q86YZ3	Insulin
CG9239-PB, isoform B	ENIYAEICPSHTVDTFSGATQFTHVPDDDGDY*ASLK (Y1041)		B4/Susi	Circadian rhythm	Y1041	FRM4B:Y943	Q9Y2L6	Insulin
CG9239-PB, isoform B	SSAISY*HTVYLGEEPLGER (Y1073)		B4/Susi	Circadian rhythm	Y1073	NFAR-2:Y696/ILF3:Y881	Q12906/AAF82685	Insulin
CG9749-PA	TPPVVNPPQVPSHY*APNY*PIGHPK (Y248,Y252)	88A9	Abi -(Ableson interacting protein)-SH3 domain	positive regulation of ableson kinase, cell adhesion, regulation of actin-based protrusions, interacts with Wasp to promote sensory organ development	Y252		Gene;EMS1	EGF
CG9749-PA	TPPVVNPPQVPSHY*APNYPIGHPK (Y248 )		Abi -(Ableson interacting protein)-SH3 domain	positive regulation of ableson kinase, cell adhesion, regulation of actin-based protrusions	Y248	ABI7:Y213/ABI1var:Y238/ABI iso4:Y 213/SSH3BP:Y213/SRC8:Y302	Q8IZP0-7/Q59G41/Q8IZP0-4/Q5W068/Q14247	EGF
CG10688-PA	TEPGGNDYEIY*SDPR (Y228)	69C6	CG10688-phosphomannomutase activity	mannose biosynthesis	Y228	PMM2:Y-F221/PMM1:Y-F230	O15305/Q92871	Insulin
CG10772-PA, isoform A	SGVNIY*RDEAPSEK (Y1081)	38B6	Fur1-(furin1)-integral to golgi membrane	pro-protein processing enzyme, induced in hemocytes overexpressing Ras	Y1081			Insulin/EGF
CG11140-PE, isoform E	VAVGGNY*DASER (Y309)	43C4	Aldh-III (Aldehyde dehydrogenase type III)	defense response, response to toxin, phenotype in crystal cell	Y309	Al9A1:Y360	P49189	Insulin/EGF
CG11143-PA	RAEVLDVALQDQIY*DQLAQLRPR (Y169)	43C3	Inos	myoinositol-1-phosphate synthase	Y169	AGM1:Y167	O95394/BAB00613	Insulin
CG15378-PA	Y*LGFEQIGSKY*Y*Y*IEKVSEK (Y136, Y146, Y147, Y148)	22C1	lectin-22C-chitin binding	spermatogenesis	Y147	REG1A:Y48	P05451	EGF
CG15378-PA	Y*LGFEQIGSKY*Y*Y*IEKVSEK (Y136, Y146, Y147, Y148)		lectin-22C-chitin binding	spermatogenesis	Y148	COLEC11:Y154/CL-K1-1c:Y106/REG1A:Y49/PGCB:Y 61/CLEC3A:Y 79	Q9BWP8/Q9BWP8-5/P05451/Q96GW7/O75596	EGF
CG16757-PA	EAQINQLY*AQVHKDPSK (Y1810)	62E4-5	Spn-(spinophilin)-PDZ domain, ecdysone inducible	protein phosphatase-1 binding (CNS)-neurabin II homologue	Y1810			EGF
CG16940-PC, isoform C	VPMVY*VPKDACAAHIGNK (Y468)	61B2	CG16940- exoribonucleaseII	RNA catabolism, part of RNAse complex	Y468	BRD4:Y670/BRD4-NUT:Y1046	O60885/AAO22237	EGF
CG33193-PA	NTY*SCTDSQPDY*YHAR (Y83,92)	94D10	sav-(salvador)-WW/Rsp5/WWP, SARAH	induction of apoptosis, negative regulation of cell proliferation, mutated in cancer cells	Y83	SAV1:Y-D49/GAS7:Y31	Q9H4B6/O60861	EGF
CG33193-PA	NTYSCTDSQPDY*YHAR (Y92)		sav-(salvador)-WW/Rsp5/WWP, SARAH	induction of apoptosis, negative regulation of cell proliferation	Y92	?		EGF
	Proteins with unknown molecular functions		Proteins with unknown molecular functions	Proteins with unknown molecular functions
	and known motiffs/expression pattern		and known motiffs/expression pattern	and known motiffs/expression pattern
CG1407-PA, isoform A	GDGY*SYPTSSDQSR (Y298)	46D5-7	CG1407-Zn finger DHHC type	not known	Y298	ZDHHC13:Y 470	Q8IUH4	EGF
CG3638-PB, isoform B	LPSHHQQSATY*LPGPNNGK (Y614)	1E4-4	CG3638	not known-Involved in phagocytosis	Y614			Insulin
CG3638-PB, isoform B	TLESNDFY* (Y639)		CG3638	not known-Involved in phagocytosis	Y639			Insulin
CG3800-PA	DCTQADNPTCY*R (Y99)	59B6	CG3800 -DNA binding	not known	Y99	CNBP:Y99/CNBPVar1:Y100/ZFN9:Y 115/ZCCHC13-Y113	P62633/Q5U0E9/P62633-3/Q8WW36	EGF
CG4005-PA, isoform A	ANSADSTY*DAGSQSSINIGNK (Y116)	60B7-8	yki-(yorkie)	regulation of apoptosis and cell proliferation	Y116			EGF
CG4080-PA	TSSDIEHVDWNSGQHY*ANVR (Y23)	67B3-4	CG4080-nutrient dependent expression	not known, expression regulated by starvation	Y23			Insulin
CG4455-PA	SIQSIENY*PDQK (Y116)	35F12	CG4455	not known-expressed in all midline glial cells	Y116	CNK1Var:Y240	BAD92572/Q59FX4	Insulin/EGF
CG5004-PA	GVGSNGGY*WNVPSNAAIYK (Y229)	15E3-5	CG5004-forkhear associated FAH, PH domains	not known	Y229	CENB5:Y163	Q96P50/Q5T7K8/Q96P50-2	EGF
CG5594-PD, isoform D	ADEDTALDY*NQDESASGK (Y18)	60A9-11	CG5594-K-Cl transporter	cation transport	Y18	S12A4:Y17	Q9UP95	Insulin/EGF
CG5850-PA	STY*QPLAR (Y371)	30F2	CG5850	not known- a gene misregulated in cancers	Y371	MYT1:Y436/SEMA6C:Y586	Q6P6D5/Q9H3T2	EGF
CG5850-PA	LPPGAASAAAPIPESNDDY*ALLLGAGAGR (Y481)		CG5850	not known- one of the targets of hairy gene-misregulated in cancers	Y481	FUS/ATF1:Y218/C9orf150:Y227/T184B:Y-F407	Q9H4A8/Q8IV03/Q9Y519	EGF
CG6359-PA, isoform A	KQTLDDAY*AVPANFLEIDVVNPLTTMAAGK (Y26)	87C3	CG6359-phox like domain, phosphoinositide binding	not known intracellular protein transport?	Y26	SNX12:Y23/SNX3:Y22	Q9UMY4/O60493	EGF
CG6509-PA, isoform A	HSLY*GVTAEEINQKPIQR (Y843)	32F2	CG6509/ Dlg5-PDZ/DHR/GLGF- MAGUK domain	vesicular trafficking, cytoskeletal organisation, protein binding?	Y843	CARD14:Y485	Q9BXL6	EGF
CG6509-PA, isoform A	KQQVY*DVFHPPPLPK (Y945)		CG6509/ Dlg5-PDZ/DHR/GLGF- MAGUK domain	vesicular trafficking, cytoskeletal organisation, protein binding?	Y945	CARD14:Y525/PTPN13:Y1102	Q9BXL6/Q12923	EGF
CG8034-PA	IMSLAGVQSAAHGAGGDSGGY*TSQAEVNATQLR (Y251)	18B9-10	CG8034-MFS motiff	not known, mono-carboxylic transporter like, regulated upon starvation and sugar	Y251	SLC16A10:Y184/VMAT2:Y211	Q05BR4/Q05940	EGF
CG8121-PC, isoform C	SNPSVY*SHATGR (Y19)	85D11	CG8121	not known- expressed in male germ cell and affects early spermatogenesis	Y19	NKTR:Y528/SORBS1:Y536	P30414/Q9BX66	Insulin/EGF
CG8176-PA, isoform A	GNNTLLDY*DDHGR (Y508)	85D19	CG8176-metalloprotease	proteolysis?	Y508			Insulin/EGF
CG8176-PA, isoform A	SGATPTPPSVGSTSPY*SAK (Y1128)		CG8176-metalloprotease	proteolysis?	Y1128	?		Insulin/EGF
CG8863-PA, isoform A	M#AYDEDDGGY*QDGPR (Y391)	87E8-8	CG8863-Hsp-DnaJ domain	molecular chaperone?defense response, protein folding	Y391			Insulin/EGF
CG9047-PC, isoform C	SSPNNNAY*PYDQSGLPSSLR (Y473)	60E5-5	CG9047/CG34413-DUF798 domain	not known	Y473	SOAT1:Y429	P35610	EGF
CG9047-PC, isoform C	SSPNNNAYPY*DQSGLPSSLR (Y475)		CG9047/CG34413-DUF798 domain	not known-odor guided behaviour	Y475	SOAT1:Y431	P35610	EGF
CG9047-PC, isoform C	LGQAPY*LDLSPEVAER (Y550)		CG9047/CG34413-DUF798 domain	not known, gene involved in odor guided behaviour?	Y 550	TAB3:Y501	EAW99059/Q8N5C8	EGF
CG9170-PA, isoform A	QFESDGY*TSPSGVKGILRDSSITDISR (Y258)	14A4-5	CG9170-WW/Rsp5/WWP	not known	Y258	MYH3:Y757	P11055	EGF
CG9432-PB, isoform B	Y*AKKWGVTKLPAMVY*FR (Y1617, Y1631)	42C6-7	l(2)01289-(lethal (2) 01289/Fusion2)-protein disulfide isomerase activity	not known	Y1617	MAP1A:Y2214	P78559/AAB41132	EGF
CG9432-PB, isoform B	Y*AKKWGVTKLPAMVY*FR (Y1617, Y1631)	42C6-7	l(2)01289-(lethal (2) 01289/Fusion2)-protein disulfide isomerase activity	not known	Y1631	?		EGF
CG10254-PB, isoform B	EY*LMLKSSLPNGVVVRAY*EDRMDLMSVM#MVGPK( Y1130, Y1146)	95A7	CG10254	Ubiquitin ligase domain, anti-apoptosis?	Y1130	UBE2G2:Y13	P60604/AAC32312	EGF
CG12065-PB, isoform B	SMEY*NAYTR (Y327)	7F5-7	CG12065-oxidoreductase activity	not known-expressed during ras induced overproliferation of hemocytes	Y327	MORN1:Y103/CD2L6:Y296	Q5T089-2/Q9BWU1	EGF
CG12065-PB, isoform B	HVRLGDVVISY*VDK (Y484)		CG12065-oxidoreductase activity	not known-expressed during ras induced overproliferation of hemocytes	Y484	ZFPM1:Y593/FOG1:Y591/NOVA2:Y330	NP_722520/Q8IX07/NP_002507 or Q9UNW9	EGF
CG14204-PA	SPSVLQGALY*YTLVR (Y572)	18D3	CG14204- transferase	not known-gene regulated in sugar condition	Y572	OR5D16:Y280	Q8NGK9	Insulin
CG15817-PB, isoform B	DLATSTDQY*SGQNGGVNSGNGGSGSSK (Y401)	99A1	CG15817-ubiquitin thiolesterase activity	ubiquitin dependent proteolysis?	Y401	?		EGF
CG30084-PE, isoform E	PAPGGQNPY*ATLPR (Y488)	52C4-7	CG30084-actin bindingPDZ/DHR/GLGF	cytoskeletal organisation, cell motility	Y488	LDB3:Y437	O75112	EGF
CG30089-PA	GGGAPHGLLY*PEFQHRPPPPSYQASMQEY*R (Y1048, Y1067)	52C2-4	CG30089	novel mutant phenotypes that affect devlopment of nervous system	Y1067	Q59HA5:Y1034/ARC105:Y466/MED15:Y532	Q59HA5/AAC12944/Q96RN5	EGF
CG30387-PB, isoform B	ISNNNNNNQY*LHAEY*NR (Y1445, Y1450)	57D8-11	CG30387-receptor binding-ankyrin, KAP P-loop	phagosome biogenesis?	Y1445	ANK1IsoEr13:Y 1712	P16157-14	Insulin/EGF
CG30387-PB, isoform B	ISNNNNNNQY*LHAEYNR (Y1450)		CG30387-receptor binding-ankyrin, KAP P-loop	phagosome biogenesis?	Y1450	ANK1IsoEr14:Y1588/Er4:Y1468	P16157-15/P16157-6	EGF
CG31304-PA	DSGLSDSSGSNY*CEGR (Y618)	88E1-1	CG31304-adaptor, Band4.1, RA domains	Signal transduction, protein binding	Y618	MPDZ:Y1088/MPDZ-Q4LE30:Y1092	O75970/Q4LE30	EGF
CG31652-PA	AGPPSEGSAPAY*DY*R (Y2007, Y2009)	25B4-5	CG31652/CG34124 -WD40-putative adaptor	Cilia biogenesis	Y2009	MYH4:Y1856/MYH1:Y1856/MYH15:Y1864/MYH6:Y1854/MYH2:Y1858	Q9Y623/P12882/Q9Y2K3/P13533/Q9UKX2	EGF
CG31652-PA	AGPPSEGSAPAY*DYR (Y2007)		CG31652/CG34124 -WD40-putative adaptor	Cilia biogenesis	Y2007			EGF
CG31652-PA	APPPTY*EESQR (Y2025)		CG31652/CG34124 -WD40-putative adaptor	Cilia biogenesis	Y2025			EGF
CG31998-PA	LIY*DDSYALNSMGPTTATTSNAR (Y1000)	102B1	CG31998	not known	Y1000	BNC2:Y 957	Q6ZN30	EGF
CG31998-PA	GY*FNGVCK (Y1216)		CG31998	not known-expressed in head?	Y1216	BNC2:Y 791	Q6ZN30	EGF
CG32177-PA	LPTY*EEVQM#EK (Y86)	74E4-4	CG32177	not known-eve and ftz regulated gene in blastoderm	Y86	NDFIP1:Y76	Q9BT67	EGF
CG32594-PC, isoform C	ILPCHQM#QHQQPSTTANY*AIPVWR (Y698)	13A5	CG32594	not known, expressed in CNS midline cells	Y698	MDC1:Y688/PMS1:Y 631/PMSnirsVa1:Y592/PMS1-Q3BDU4: Y 470	A2RRA8/P54277/Q5FBZ9/Q3BDU4	EGF
CG32594-PC, isoform C	QILQILPPLQPPPY*TQR (Y771)		CG32594	not known, expressed in CNS midline cells	Y771	PMS1:Y 788/PMSnirsVaiant 2:Y740	P54277/Q5FBZ8/Q4VAL4	EGF
CG33967-PA	LLWAQEEY*NHLK (Y176)	88D1	CG33967-WW/Rsp5/WWD domain -bind to containing proline/pThr/pSer	not known proline motiff:AP-P-P-AP-Y, mutation restricts cell growth/cell cycle progression in eye	Y176	WWC1:Y128	Q8IX03	EGF
	Proteins with unknown motiffs & functions		Proteins with unknown motiffs & functions	Proteins with unknown motiffs & functions
CG2225-PB, isoform B	GSSSTPAVSSNY*SSLPCCGVR (Y195)	39E6-7	CG2225	not known	Y195	MYST4:Y338/RGS22:Y193	Q8WYB5/Q8NE09	EGF
CG2225-PB, isoform B	LNGIGSY*ELYGYNGNDQR (Y555)		CG2225	not known	Y555			EGF
CG3760-PA, isoform A	VPSAPDGGNYNEDDEDSNGY*DNADVNK (Y137)	60E5-5	CG3760	not known	Y137	BRD2:Y170/CNGB3:Y469	CAP58468/NP_061971	EGF
CG3884-PB, isoform B	GCAY*VAY*GGAEHTK (Y54, Y57)	49E4-4	CG3884	not known	Y54	FOSL2:Y82	P15408	EGF
CG3884-PB, isoform B	GCAY*VAY*GGAEHTK (Y54, Y57)		CG3884	not known	Y57	DMBT1:Y1772	Q9UGM3	EGF
CG4334-PA	RPTNDNGY*GAVDER (Y144)	88E9-9	CG4334	metal ion (Zn) transport, membrane bound	Y144	SLC39A2:Y104	Q9NP94	EGF
CG5174-PJ, isoform J	TVYEAPLY*QR (Y120)	55C8-9	CG5174	not known	Y120	TPD54:Y126/NUF2:Y296	O43399/Q9BZD4	EGF
CG5174-PJ, isoform J	SIEASVGSAY*ENVK (Y169)		CG5174	not known	Y169	NUF2:Y388/CRCM:Y459	Q9BZD4/P23508	EGF
CG5270-PB, isoform B	KGEDGENDEEDDEQY*VDDDVASPPRPTAVHSQR (Y403)	86E5-5	CG5270-zinc ion binding	not known	Y403			Insulin/EGF
CG5871-PA	KLKSMGMGSSPSY*M#YAPK (Y51)	93C6-7	CG5871	not known, hyaluronoglucosaminidase activity	Y51	NCOAT:Y 93	O60502	Insulin
CG6040-PA	ADNVY*ANLGEIR (Y1068)	91F2	CG6040	not known	Y1068			Insulin/EGF
CG6665-PC, isoform C	VGDY*AAPSLQEK (Y13)	53E2-3	CG6665	not known	Y13	MYO16:Y907/SF3B3:Y189	Q9Y6X6/Q15393	Insulin/EGF
CG6683-PA	LY*ERELRNAPYEAHK (Y19)	66D5	CG6683-MADF-DNA binding	not known	Y19	PB1:Y 470	Q86U86	EGF
CG7502-PA	GNSFAAENSSPEEQEEESIY*QPIWQFK (Y706)	18A3-4	CG7502	not known	Y706			Insulin/EGF
CG7637-PA	FGLLLTQKPEPIY* (Y64)	47C1	CG7637-dNop10p	small nucleolar ribonucleoprotein-gene downregulated by both starvation and sugar but by dietary amino acids	Y64			Insulin
CG8516-PA	QTSVSQHSSISQADDVSSPY*SR (Y165)	85E9-9	CG8516	not known	Y165	LILBR3:Y101/SCEL:Y108	O75022/O95171	EGF
CG8516-PA	NIEGMY*AK (Y518)		CG8516	not known	Y518	DOCK5:Y1349	Q9H7D0	EGF
CG8516-PA	SNNDPGY*EQLQPHPVPSGEDEAK (Y658)		CG8516	not known	Y658	LILBR3-Iso2:Y 531	O75022-2	EGF
CG8516-PA	KSDYDPNY*EVLK (Y682)		CG8516	not known	Y682	DOCK5:Y1575	Q9H7D0	EGF
CG8516-PA	RPPVNADGSGY*STIPGADANHNY*ASILETK (Y713, Y725)		CG8516	not known	Y713	LILBR3-Iso2-Y:560	O75022-2	EGF
CG8516-PA	RPPVNADGSGY*STIPGADANHNY*ASILETK (Y713, Y725)		CG8516	not known	Y725	LILBR3:Y514	O75022	EGF
CG8547-PB, isoform B	KSSY*QYSSSGDNNVSYQGK (Y35)	50E6-6	CG8547 (DNMT2) Cytosine 5 methylDNA transferase	not known	Y35	VP13B:1016	Q7Z7G8	EGF
CG8547-PB, isoform B	SSYQY*SSSGDNNVSY*QGK (Y37)		CG8547 (DNMT2) Cytosine 5 methylDNA transferase	not known	Y37			EGF
CG8547-PB, isoform B	SSYQYSSSGDNNVSY*QGK (Y47)		CG8547 (DNMT2) Cytosine 5 methylDNA transferase	not known	Y47			EGF
CG8547-PB, isoform B	HSGTGGQQPFIDDVETFSPTDY*STLQSTAK (Y132)		CG8547 (DNMT2) Cytosine 5 methylDNA transferase	not known	Y132	EPB41-Q4VB86:Y140	Q4VB86	EGF
CG8547-PB, isoform B	DKPY*TLAHSPSGGHY*ESK (Y156, Y167)		CG8547 (DNMT2) Cytosine 5 methylDNA transferase	not known	Y167	EPB41-Q1WWM3:Y242	Q1WWM3	EGF
CG8547-PB, isoform B	TY*TYEIPATGPGSNTSTINR (Y231)		CG8547 (DNMT2) Cytosine 5 methylDNA transferase	not known	Y231	EPB41:Y268	Q5TB36	EGF
CG8547-PB, isoform B	TYTY*EIPATGPGSNTSTINR (Y233)		CG8547 (DNMT2) Cytosine 5 methylDNA transferase	not known	Y233			EGF
CG8547-PB, isoform B	NSDRPVVSNQSY*EIR (Y317)		CG8547 (DNMT2) Cytosine 5 methylDNA transferase	not known	Y317	TRDMT:Y197/EPB41:Y 361/CS0DA006YC23 variant:Y375	Q5TB36/BAD92610	EGF
CG8547-PB, isoform B	TVIY*NIHK (Y355)		CG8547 (DNMT2) Cytosine 5 methylDNA transferase	not known	Y355			EGF
CG8547-PB, isoform B	RGPDY*GSPSPFPVDGVEYPVNSNPPQR (Y439)		CG8547 (DNMT2) Cytosine 5 methylDNA transferase	not known	Y439	CCNK-Iso1:Y444/PI5PA:Y716	NP_001092872/Q15735	EGF
CG8547-PB, isoform B	RGPDYGSPSPFPVDGVEY*PVNSNPPQR (Y452)		CG8547 (DNMT2) Cytosine 5 methylDNA transferase	not known	Y452	CCNK-Iso1:Y458	NP_001092872	EGF
CG8547-PB, isoform B	GSGMY*EYESGSK (Y545)		CG8547 (DNMT2) Cytosine 5 methylDNA transferase	not known	Y545	CCNK-Iso1:Y545	NP_001092872	EGF
CG9773-PA	Y*TQSPTPSVVSGY*SSASR (Y9, Y21)	85A5	CG9773	not known	Y9	ADCY2:Y11/Q7RTV6:Y6	Q08462/Q7RTV6	EGF
CG9773-PA	YTQSPTPSVVSGY*SSASR (Y21)		CG9773	not known	Y21	VPP4:Y198	Q9HBG4	EGF
CG9861-PA	Y*GKTY*SQKELEESIAESSR (Y758, Y762)	59D6	CG9861	not known	Y758, Y762	?		Insulin/EGF
CG11576-PA	GAGSPTNPAGPVY*GVISTLDDATPSPADFAR (Y21)	100D2	CG11576	not known	Y21	?		Insulin/EGF
CG11961-PA, isoform A	GSQQY*EAQPNGCER (Y34)	56D1-2	CG11961-peptidase activity	not known	Y34	OR2W1:Y35/KIAA1033:Y38	Q9Y3N9/Q2M389	Insulin/EGF
CG12004-PA, isoform A	DIM#TDAIHNFHPQY*QQYTQYSSEVTSAQR (Y384)	62A6	CG12004	not known	Y384	T184B:Y361/MGC9712:Y371	Q9Y519/Q6ZTR0	EGF
CG12004-PA, isoform A	DIMTDAIHNFHPQYQQY*TQYSSEVTSAQR (Y387)		CG12004	not known	Y387	T184B:Y364/MGC9712:Y374	Q9Y519/Q6ZTR0	EGF
CG12004-PA, isoform A	DIM#TDAIHNFHPQYQQYTQY*SSEVTSAQR (Y390)		CG12004	not known	Y390			EGF
CG12012-PA	DAAPPSY*EEVM#NSPSQDSR (Y13)	63D2	CG12012	not known	Y13	BRI3:Y14	O95415	Insulin/EGF
CG12946-PA	VANETY*ATISPQR (Y284)	85E8-8	CG12946	not known	Y284			Insulin/EGF
CG13004-PA	IVDSLPPSY*ESVVK (Y151)	15A11	CG13004	not known	Y151	?		Insulin/EGF
CG13384-PC, isoform C	QPLLLQSDASDY*EGSR (Y38)	29B4-C1	CG13384	amino acid (polyamine) transport-membrane bound	Y38	S38A2:Y20/S38A5:Y19/S36A1:Y14	Q96QD8/Q8WUX1/Q7Z2H8	EGF
CG13603-PA	LVNQQQY*DGR (Y213)	95D4	CG13603	not known	Y213	?		Insulin/EGF
CG13836-PA	TSTY*ASNINSTGGESSGSGTQLSR (Y78)	94E3-3	CG13836	not known	Y78			Insulin/EGF
CG14098-PB, isoform B	Y*Y*TKKIY*VNQCTARVER (Y149, Y150, Y155)	76B6	CG14098	not known	Y149	CPNE2:Y201/ITGA5:Y328	Q96FN4/P08648	Insulin/EGF
CG14423-PA	Y*FKNGQKVMLNTGSR (Y246)	3C3	CG14423	not known	Y246	CACNA1F:Y1769	O60840	EGF
CG14446-PA	LVEY*TNPHQK (Y1191)	5E1-1	CG14446	not known	Y1191			Insulin/EGF
CG14471-PB, isoform B	IGVTNLLLPLDSEELY*TR (Y1021)	42A7	CG14471	not known	Y1021	?		EGF
CG14799-PA	M#Y*Y*NSSSRPFWRK (Y69, Y70)	2B10	CG14799	not known	Y70	TAC2N:Y233	Q8N9U0	EGF
CG15098-PA	EIQRPLIPQPTQQTNSY*PSY*TK (Y180, Y183)	55F6	CG15098	not known	Y180	LPTM4A:Y201	Q15012	Insulin/EGF
CG15098-PA	EIQRPLIPQPTQQTNSYPSY*TK (Y183)		CG15098	not known	Y183			Insulin/EGF
CG15262-PA	QNM#ELLPHM#YGY*LGNPFR (Y165)	35D1	CG15262	transcription regulator activity	Y165	?		Insulin/EGF
CG15705-PA	LDKHPGTQKVEFKKDIIDEVADQSVEY*DY*MK (Y40, Y42)	53A5	CG15705	not known	Y40	SNAPC1:Y187	Q16533	EGF
CG15705-PA	LDKHPGTQKVEFKKDIIDEVADQSVEY*DY*MK (Y40, Y42)		CG15705	not known	Y42	WNK1:Y545	Q9H4A3	EGF
CG15784-PA	GDLGFGFGPGYGYGY*GQTRPR (Y308)	4F10	CG15784	not known	Y308	CAC1B:Y1379/CTSR1:351	Q00975/Q8NEC5	EGF
CG15824-PA	FPVRVINKGRRAY*RVLIIR (Y1065)	2E2-2	CG15824	not known	Y1065	HYDIN:Y615	Q4G0P3	Insulin/EGF
CG17255-PA, isoform A	YYGSGGEQSEHSEDVDEECY*SSGGGGAAR (Y1148)	9C6-D1	CG17255	not known	Y1148	SON:Y963/SON-E:Y963/SON-Isoform J:Y1136	P18583/P18583-6/P18583-10	EGF
CG18811-PA	NSGNSSGVY*FR (Y862)	75D5-6	CG18811	not known	Y862			Insulin/EGF
CG30015-PB, isoform B	QDHSQVAVQPDSQAQSQSPQEAMY*QAQR (Y201)	47C3-5	CG30015	not known	Y201	ZAN:Y292	Q9Y493	EGF
CG31419-PA	IEKGKRQPY*LGPPISGHNIPR (Y88)	90A1	CG31419	not known	Y88	PAX-9:Y119/GRM1:Y1066	O95616/	Insulin/EGF
CG32100-PA	SADSSTTEPSNSTPTTTASSSNY*SSNASSR (Y302)	69A4	CG32100	not known	Y302	SPS2L:Y361	Q9NUQ6	Insulin/EGF
CG32850-PA	GNDSQISGTQPVY*HQGEHYQR (Y30)	102B3	CG32850	not known	Y30			Insulin/EGF
CG32850-PA	GNDSQISGTQPVY*HQGEHY*QR (Y30, Y36)		CG32850	not known	Y36	RNF11:Y40	Q9Y3C5	Insulin/EGF
CG32850-PA	IGLMQY*LPIGTYDGSSK (Y76Y)		CG32850	not known	Y76	RNF150:Y 192/RNF38:Y384/RNF165:Y270	Q9ULK6/Q9H0F5/Q6ZSG1	Insulin/EGF
CG33635-PA	SDLDEY*LLLQSDQK (Y11)	21B3	CG33635	golgi to endosome transport	Y11	SFT2C:Y11	Q587I9	EGF
***	pY 1545 (900), pY1550 (Y 905) are conserved in RET oncogene,these pY are also conserved in LTK, MUSK, ALK (anaplastic lymphoma kinase), ALK Ki-1 variant, TFG/ALK fusion kinase, NTRK2,NTRK2, MERTK
	Fly protein Summary:
	Number of unique proteins	290	Color codes used in the Data:
	Number of non-redundant peptides	511	Highlighted ones conserved in Humans thar are published in vivo sites on Human proteins
	Number of Human Orthologs and Paralogs	216	Interesting novel phosphorylation on fly proteins that are conserved in Humans and are not available in the literature
	Number of individual pY events	541
	Total pY events conserved	373
	Novel pY events conserved	230
	Published pY events	143
	Fly specific pY events	168

## Sheet: pYdata Ins
Table S1 (b)	Insulin RTK specific tyrosine phosphpopeptide profile
						Conserved position of respective fly
Description	Classified pY peptide Sequences	Chr. Location	Name	Function		pY event on human Ortholog/paralog
	Tyrosine Kinases		Tyrosine Kinases	Tyrosine Kinases	specific pY on fly	Conserved pY in Human Ortholog/Paralog	Protein Accession#	GF Stimulation
CG number	Cytoplasmic tyrosine kinases		Cytoplasmic tyrosine kinases	Cytoplasmic tyrosine kinases
CG3969-PA, isoform A	ALGVGKDY*Y*KTNFNVNLK (y291, y292)	49F3-4	PR2 (FAK-like tyrosine kinase)	autophagic cell death, intracellular signaling cascade	Y292	ACK1: Y284	Q07912-2	Insulin
CG3969-PA, isoform A	ALGVGKDY*YK (y291)		PR2 (FAK-like tyrosine kinase)	autophagic cell death, intracellular signaling cascade	Y291			Insulin
CG3969-PA, isoform A	TGY*FNPSNTVAFLEGLPSSTR (y449)		PR2 (FAK-like tyrosine kinase)	autophagic cell death, intracellular signaling cascade	Y449	p59Fyn: Y132	P06241	Insulin
CG3969-PA, isoform A	RPSRPSEREY*ENMPTVGK (y1038)		PR2 (FAK-like tyrosine kinase)	autophagic cell death, intracellular signaling cascade	Y1308			Insulin
CG10023-PC, isoform C	STSSQGKPMLTDDY*AEIGLLEGEGDY*STPTVR (Y430* & 442)	56D5	Fak56D (Focal Adhesion Kinase)	Integrin signaling	Y430	PTK2: Y397/FAK1Y397	Q8IYN9/ Q05397	Insulin
CG10023-PC, isoform C	STSSQGKPM#LTDDYAEIGLLEGEGDY*STPTVR (Y442)		Fak56D (Focal Adhesion Kinase)	Integrin signaling	Y442	PTK2:Y407/FAK1Y407	Q8IYN9/ Q05397	Insulin
CG10023-PC, isoform C	WVSDQSY*YHSTPTVALPIK (Y635)		Fak56D (Focal Adhesion Kinase)	Integrin signaling	Y635	PTK2:Y576/FAK1Y576	Q8IYN9/ Q05397	Insulin
	Receptor Tyrosine Kinases		Receptor Tyrosine Kinases	Receptor Tyrosine Kinases
CG18402-PA	KVPSNDLHM#NTEVNPFY*ASMQYIPDDWEVLR (y1354)	93E4-4	InR (Insulin-like receptor)	Insulin signaling	Y1354	NTRK1:Y 496	P04629	Insulin
CG18402-PA	DIY*ETDY*Y*RK (y1545, y1549, y1550)***		InR (Insulin-like receptor)	Insulin signaling	Y1545,1549, 1550#	INSR: Y1185, 1189, 1190/IGF-1R:Y1161, Y1165, y 1166/RET:Y900/Y905	P06213/P08069/P07949***	Insulin
CG18402-PA	GYEIY*DPSPK (y1793)		InR (Insulin-like receptor)	Insulin signaling	Y1793			Insulin
	S/T Kinases		S/T Kinases	S/T Kinases
CG4141-PB, isoform B	TDTTSFSSDY*ELTK (y138)	92F3	Pi3K92E (Phosphotidylinositol 3 kinase 92E)	GPCR signaling, regualtion of cell size (Insulin pathway)	Y138			Insulin
CG4141-PB, isoform B	ELMANYTGLDKIY*EMVDQDR (y568)		Pi3K92E (Phosphotidylinositol 3 kinase 92E)	GPCR signaling, regualtion of cell size	Y568	P3C2B:Y829	O00750	Insulin
CG11621-PC, isoform C	YGSGY*QQSSTVAGR (y43)	68D4-6	Pi3K68D -(Phosphotidylinositol 3 kinase 68D)	belongs to PI3K family, affects patterening of wing veins, margins and macrochaetae, interacts with Drk	Y43	FRAP1:Y144	P42345	Insulin
	Other Receptors		Other Receptors	Other Receptors
CG1560-PA	WDTGENPIY*K (Y831)	7D5	mys - (myospheroid) -βPS Integrin receptor	Integrin signaling, wing morphogenesis, dorsal closure, axon guidance, cell migration, adhesion	Y831	ITB1:Y783	P05556	Insulin
	Adaptors		Adaptors	Adaptors
CG3727-PC, isoform C	SQDDVCY*VVAK (Y154)	21E2-2	dock - (dreadlocks)	Insulin RTK, axon guidance, GPCR pathway	Y154			Insulin
CG3727-PC, isoform C	NYLQELNDY*LATPYR (Y387)		dock - (dreadlocks)	Insulin RTK, axon guidance, GPCR pathway	Y387			Insulin
CG3727-PC, isoform C	NYLQELNDYLATPY*R (Y392)		dock - (dreadlocks)	Insulin RTK, axon guidance, GPCR pathway	Y392			Insulin
CG5686-PA	NGTLSESSNQTY*FGSNHGLR (Y316)	31B1	chico (IRS1 homologue)-adaptor	Insulin RTK signaling	Y316	IRS4:Y487	O14654	Insulin
CG5686-PA	LNNTAITSEDGY*LEM#KPVGNGYTPSSNCLPMK (Y641)		chico (IRS1 homologue)-adaptor	Insulin RTK signaling	Y641	IRS1:Y820	P35568	Insulin
CG5686-PA	ISQPELHY*ASLDLPHCSGQNPAK (Y911)		chico (IRS1 homologue)-adaptor	Insulin RTK signaling	Y911	IRS1:Y1179/IRS2:Y1253	P35568/Q9Y4H2	Insulin
CG5686-PA	ESPPVSACPEDGNTY*AK (Y948)		chico (IRS1 homologue)-adaptor	Insulin RTK signaling	Y948	IRS2:Y1320	Q9Y4H2	Insulin
CG6513-PB, isoform B	FFDSGDY*QMAK (Y71)	70C14-15	endos - (endosulfine)-sulfonyl urea receptor binding	oogenesis, regulation of insulin secretion required for proliferative response of cells to nutrient	Y71	ESNA7:Y70/Y66/ARP19:Y65	O43768/Q6VUC6/P56211	Insulin
CG6757-PA	AGGLSHSTSDY*DNK (Y141)	67C5	SH3PX1	Sorting nexin, vesicular trafficking	Y141			Insulin
	Cytoskeleton related		Cytoskeleton related	Cytoskeleton related
	Other proteins in cytoskeleton		Other proteins in cytoskeleton	Other proteins in cytoskeleton
CG31794-PC, isoform C	HQALQQQQFVDNTPGY*GSLR (Y48)	37D5-7	Pax - (Paxillin)	cytoskeletal anchoring, focal adhesion scaffolding protein, integrin mediated adhesion	Y48			Insulin
CG31794-PC, isoform C	IDVPVNY*STPVSK (Y122)		Pax - (Paxillin)	cytoskeletal anchoring, focal adhesion	Y122	LPXN:Y62	O60711	Insulin
	Ras interacting proteins		Ras interacting proteins	Ras interacting proteins
	GTPases		Ras GTPases	Ras GTPases
CG1404-PB, isoform B	NLQYY*DISAK (Y147)	10A8	ran	small Ras GTPase domain, Ras GTPase superfamily, receptor mediated transport between cytoplasm and nucleus, neural precursor gene?	Y147	RAN:Y147	P62826	Insulin
CG5771-PB, isoform B	EDEY*DYLFK (Y8)	93B12-13	Rab11-(Rab-protien-11)-GTPase	Cytoskeltal organisation (endocytosis) interacts with Oskar, traffiicking during cellularization,	Y8	RB11A/B:Y8	P62491/Q15907	Insulin
	Proteases		Proteases	Proteases
CG4122-PA, isoform A	GDKPY*YNFSLLPQR (Y1369)	1B5-7	svr - (silver)	carboxypeptidase D-prohormone processing enzyme, mutations lead to death before eclusion	Y1369	?		Insulin
CG4122-PG, isoform G	GMTIQPY*FDEEQLER (Y1391)		svr - (silver)	carboxypeptidase D-prohormone processing enzyme	Y1391	?		Insulin
CG9086-PA	PVGADSKGVY*ELKEHLLKEFNMYFY*HY*TK (Y850, Y865, Y867)	15C5-6	CG9086-Zn binding	ubiquitin-protein ligase activity	Y850,Y865, Y867	UBR1:Y821, Y836, Y838/UBA2:Y831, 844, 846/UBR3:Y852	Q8IWV7/Q8IWV8/Q6ZT12	Insulin
	Transporters		Transporters	Transporters
	Carbohydrate metabolism related transporters		Carbohydrate metabolism related transporters	Carbohydrate metabolism related transporters
CG13610-PA	ADVY*LETGQELR (Y536)	95F8	Orct2-(Organic cation transporter 2) -MFS family	Tau toxicity modifier	Y536	HOAT1-1:Y533/OAT2:Y538	Q4U2R8/Q9Y694-3	Insulin
CG8468-PB, isoform B	FAY*SMPNSAHNTY*MGASQR (Y276, Y286)	50E4-4	CG8468	monocarboxylase transporter-gene regulated by sugar not starvation	Y276	MOT7:Y224/MOT8:Y201/MOT6:241	O15403/P36021/O15375	Insulin
CG8468-PB, isoform B	FAYSMPNSAHNTY*MGASQR (Y286)		CG8468	monocarboxylase transporter-gene regulated by sugar not starvation	Y286	?		Insulin
CG1657-PA	FIKTMDY*LD (Y1710)	10B3	CG1657 (ras GTPase domain, HPr domain, PTS )	phosphoenolpyruvate-dependent sugar phosphotransferase system; small GTPase mediated signal transduction.	Y1710	Q5H924:Y3184	Q5H924	Insulin
CG3168-PC, isoform C	QPEY*QFAADNR (Y73)	6C9-10	CG3168-MFS transporter	expressed inCNS midline cells, carbohydrate transport, transmission of nerve impulse	Y73	GTR5:Y32/YORCT3:Y35/SLC22A3:Y49	P22732/Q9Y226/O75751	Insulin
CG4797-PB, isoform B	FVPHTMSY*QVVPGSEFQCK (Y19)	60A2	CG4797	glucose transporter activity,carbohydarte metabolism	Y19			Insulin
CG8062-PA	NHTQVY*NDTTKPK (Y15)	18C2	CG8062	monocarboxylase transporter (membrane bound)	Y15	MOT7:Y15	O15403	Insulin
CG8062-PA	GLFSSQY*LFNVDDPERPGYEITEPGTPMLAR (Y289)		CG8062	monocarboxylase transporter (membrane bound)	Y289	SLC16A4:Y204	Q8WU09	Insulin
CG8062-PA	GLFSSQY*LFNVDDPERPGY*EITEPGTPMLAR (Y289, Y301)		CG8062	monocarboxylase transporter (membrane bound)	Y301	MOT6:Y238	O15375	Insulin
CG8062-PA	HDQGPDTPSAAALY*KPNY*FNR (Y374, Y378)		CG8062	monocarboxylase transporter (membrane bound)	Y374	MOT8:Y280	P36021	Insulin
CG8062-PA	HDQGPDTPSAAALY*KPNY*FNR (Y374, Y378)		CG8062	monocarboxylase transporter (membrane bound)	Y378	MOT13:Y230/SLC16A14:Y304	Q7RTY0/Q05BQ4	Insulin
CG8062-PA	TSVY*SRPGQDELLR (Y396)		CG8062	monocarboxylase transporter (membrane bound)	Y396			Insulin
CG8207-PA	TAGSAIY*ANR (Y265)	52B5	CG8207-mannose-1P guanyl transferase	carbohydrate metabolism	Y265	GMPPA:Y256	Q96IJ6	Insulin
CG8714-PA	SQPAEAQQLY*PQPNR (Y14)	44A4	sut1 (sugar transporter 1)	glucose transporter activity,carbohydarte metabolism	Y14	hCT2:Y11	Q8IUG8	Insulin
CG10069-PB, isoform B	HNDAEINY*R (Y327)	57D7	CG10069	Cabohydrate transport, glycerol-3-phosphate transporter	Y327	CF192:Y 219	Q6NT16	Insulin
CG11665-PA	NEPADKPLLPY*NSPPSPLYLPGDER (Y283)	41F6	CG11665	monocarboxylase transporter-miR-13 target gene	Y283	?		Insulin
CG11665-PA	NEPADKPLLPYNSPPSPLY*LPGDER (Y291)		CG11665	monocarboxylase transporter-miR-13 target gene	Y291	MOT8:Y198/MOT4:Y231	P36021/O15427	Insulin
CG11665-PA	SASAAVVQSY*SK (Y312)		CG11665	monocarboxylase transporter-miR-13 target gene	Y312			Insulin
CG11665-PA	NQTFTPGQLNSQSSLY*AVPEGR (Y351)		CG11665	monocarboxylase transporter-miR-13 target gene	Y351	MFSD1:Y310	Q9H3U5	Insulin
CG11665-PA	SM#GSSGTGHAGDSTGQDGSY*ADVDAR (Y429)		CG11665	monocarboxylase transporter-miR-13 target gene	Y429			Insulin
CG13907-PA	NSESENSPY*HSQDAM#TR (Y389)	61D2-3	CG13907	monocarboxylase trasporter, cation transport	Y389			Insulin
	Molecular chaperones
CG5203-PA	HIY*STTNLSDLQLK (Y7)	31E2-2	CHIP-tetratricopeptide repeat	Interacts with HSPs and negatively regulate chaperone function	Y7	SGTB:Y9	Q96EQ0	Insulin
	Other Signaling proteins -protein binding		Other Signaling proteins -protein binding	Other Signaling proteins -protein binding
CG3593-PA	IDEGVDQLGQQY*QSPEHVVK (Y445)	93B10	r-l - (rudimentary-like) orotate phosphotransferase motiff	pyrimidine biosynthesis	Y445	PYR5:Y432	P11172	Insulin
CG6574-PA	KY*Y*ARVTSHTRAAMFAGK (Y127, Y128)	86C7	CG6574	reduced folate carrier motiff, coenzyme metabolism?	Y127			Insulin
CG6574-PA	KY*Y*ARVTSHTRAAMFAGK (Y127, Y128)		CG6574	reduced folate carrier motiff, coenzyme metabolism?	Y128	S19A2:Y154/S19A3:Y135/S19A1:Y149	O60779/Q9BZV2/P41440	Insulin
CG9239-PB, isoform B	ENIY*AEICPSHTVDTFSGATQFTHVPDDDGDY*ASLK (Y1013, Y1041)	34C3-4	B4/Susi	Insulin signaling, Circadian rhythm	Y1013	HORN:Y2315	Q86YZ3	Insulin
CG9239-PB, isoform B	ENIYAEICPSHTVDTFSGATQFTHVPDDDGDY*ASLK (Y1041)		B4/Susi	Insulin signaling, Circadian rhythm	Y1041	FRM4B:Y943	Q9Y2L6	Insulin
CG9239-PB, isoform B	SSAISY*HTVYLGEEPLGER (Y1073)		B4/Susi	Insulin signaling, Circadian rhythm	Y1073	NFAR-2:Y696/ILF3:Y881	Q12906/AAF82685	Insulin
CG10688-PA	TEPGGNDYEIY*SDPR (Y228)	69C6	CG10688-phosphomannomutase activity	mannose biosynthesis	Y228	PMM2:Y-F221/PMM1:Y-F230	O15305/Q92871	Insulin
CG11143-PA	RAEVLDVALQDQIY*DQLAQLRPR (Y169)	43C3	Inos	myoinositol-1-phosphate synthase	Y169	AGM1:Y167	O95394/BAB00613	Insulin
	Proteins with unknown molecular functions		Proteins with unknown molecular functions	Proteins with unknown molecular functions
	and known motiffs/expression pattern		and known motiffs/expression pattern	and known motiffs/expression pattern
CG3638-PB, isoform B	LPSHHQQSATY*LPGPNNGK (Y614)	1E4-4	CG3638	not known-Involved in phagocytosis	Y614			Insulin
CG3638-PB, isoform B	TLESNDFY* (Y639)		CG3638	not known-Involved in phagocytosis	Y639			Insulin
CG4080-PA	TSSDIEHVDWNSGQHY*ANVR (Y23)	67B3-4	CG4080-nutrient dependent expression	not known, expression regulated by starvation	Y23			Insulin
CG14204-PA	SPSVLQGALY*YTLVR (Y572)	18D3	CG14204- transferase	not known-gene regulated in sugar condition	Y572	OR5D16:Y280	Q8NGK9	Insulin
	Proteins with unknown motiffs & functions		Proteins with unknown motiffs & functions	Proteins with unknown motiffs & functions
CG5871-PA	KLKSMGMGSSPSY*M#YAPK (Y51)	93C6-7	CG5871	not known, hyaluronoglucosaminidase activity	Y51	NCOAT:Y 93	O60502	Insulin
CG7637-PA	FGLLLTQKPEPIY* (Y64)	47C1	CG7637-dNop10p	small nucleolar ribonucleoprotein-gene downregulated by both starvation and sugar but not by dietary amino acids	Y64			Insulin
***	pY 1545 (900), pY1550 (Y 905) are conserved in RET oncogene,these pY are also conserved in LTK, MUSK, ALK (anaplastic lymphoma kinase), ALK Ki-1 variant, TFG/ALK fusion kinase, NTRK2,NTRK2, MERTK
	Fly protein Summary:
	Number of unique proteins	38	Color codes used in the Data
	Number of non-redundant peptides	63	Highlighted ones conserved in Humans thar are published in vivo sites on Human proteins
	Number of individual pY events	70	Interesting novel phosphorylation on fly proteins that are conserved in Humans and are not available in the literature
	Total pY events conserved	46
	Novel pY events conserved	28
	Published pY events	18
	Fly specific pY events	24

## Sheet: pYdata EGF
Table S1 (c)	Human ErbB1 (EGFR) RTK specific tyrosine phosphpopeptide profile
						Conserved position of respective fly
Description	Classified pY peptide Sequences	Chr. Location	Name	Function		pY event on human Ortholog/paralog
	Tyrosine Kinases		Tyrosine Kinases	Tyrosine Kinases	specific pY on fly	Conserved pY in Human Ortholog/Paralog	Protein Accession#	GF Stimulation
CG number	Cytoplasmic tyrosine kinases		Cytoplasmic tyrosine kinases	Cytoplasmic tyrosine kinases
CG4032-PA	LGGGQY*GEVYEAVWK (Y382)	73B1-4	Abl-(Abl tyrosine kinase)	Axon guidance, CNS, dorsal closure	Y382	ABL2:Y299 /ABL1Y253	P42684/P00519	EGF
CG4032-PA	LGGGQYGEVY*EAVWKR (y386)		Abl-(Abl tyrosine kinase)	Axon guidance, CNS, dorsal closure	Y386	ABL2:Y303/ABL1 Y257	P42684/P00519	EGF
CG4032-PA	LMRDDTY*TAHAGAK (y522)		Abl-(Abl tyrosine kinase)	Axon guidance, CNS, dorsal closure	Y522	ABL2Y439 /ABL1Y393	P42684/P00519	EGF
CG4032-PA	WTAPEGLAY*NK (y542)		Abl-(Abl tyrosine kinase)	Axon guidance, CNS, dorsal closure	Y542	ABL2Y459/ ABL1Y413	P42684/P00519	EGF
CG4032-PA	DSTY*(Egf)REEDPANAR (y768)		Abl-(Abl tyrosine kinase)	Axon guidance, CNS, dorsal closure	Y768			Insulin
CG4032-PA	KLWEQQPPAPDY*ATSTILQQQPSVVNGGGTPNAQLSPK (y1352)		Abl-(Abl tyrosine kinase)	Axon guidance, CNS, dorsal closure	Y1352			Insulin
CG4032-PA	LTIY*ATPIAK (y1497)		Abl-(Abl tyrosine kinase)	Axon guidance, CNS, dorsal closure	Y1497			Insulin
CG8049-PB, isoform B	YVLDDQY*TSSGGTKFPIK (Y677)	29A1-3	Btk29A-(Btk family kinase at 29A)	ovarian ring canal formation, cellularization, male genitalia morphogenesis	Y677	TEC: Y519	P42680	EGF
CG14992-PA	ALPQEDDCY*VMSEHK (y282)	64A6	Ack-(Cdc-42-associated tyrosine kinase)	Defense response, intracellular signaling cascade	Y282	ACK1: Y284	Q07912	EGF
CG14992-PA	LQPPPY*QM#PPTY*SNTMEFVQK (y635, y641)		Ack-(Cdc-42-associated tyrosine kinase)	Defense response, intracellular signaling cascade	Y641	SRMS:Y197	Q9H3Y6	EGF
CG14992-PA	SFIAELEKDMY*SNGQNR (y771)		Ack-(Cdc-42-associated tyrosine kinase)	Defense response, intracellular signaling cascade	Y771	ACK1 :Y-W 769		EGF
CG14992-PA	LQQQQQLDGAHQLY*APVPSDYGR (y987)		Ack-(Cdc-42-associated tyrosine kinase)	Defense response, intracellular signaling cascade	Y987	PTK2:Y950/FAK1:Y 950	Q8IYN9/ Q05397	EGF
CG17559-PA	LNTHPPCQSSMGSAAY*MTPSIIAPIHGSSLPR (y273)	37D2	dnt-doughnut on 2	homologue of RYK family, axon guidance (cross talk with Eph),inactive RTK (homologue of Drl), expressed in epithelial cells that are adjacent to tracheal pits	Y273	MERTK: Y520	Q12866	EGF
CG18247-PA	ISQADLY*QNGNK (y356)	52F8	shark-Src homology 2, ankyrin repeat, tyrosine kinase	JNK cascade, dorsalclosure	Y356			EGF
CG18247-PA	SLRPGSTEY*QFTQGGR (y821)		shark-Src homology 2, ankyrin repeat, tyrosine kinase	JNK cascade, dorsalclosure	Y821	ZAP70: Y493	P43403	EGF
	Receptor Tyrosine Kinases		Receptor Tyrosine Kinases	Receptor Tyrosine Kinases
CG1511-PE, isoform E	STNHLPLPLDY*ASNEVTTPLFGNSR (y684)	102C2	Eph - (Eph receptor tyrosine kinase)	Axonogenesis in embryonic CNS and eye,	Y684	EPHB2:Y 584/EPHB1Y-F:595	P29323/Q15375-2	EGF
CG1511-PC, isoform C	EIENASDAY*TTR (y900)		Eph - (Eph receptor tyrosine kinase)	Axonogenesis in embryonic CNS and eye,	Y900			EGF
CG7223-PA, isoform A	TTVLQNGNEPAPFNEY*EFPLDSNWELPR (Y401)	90E2-2	htl - heartless	muscle development, cardial differentiation	Y401	FGFR1:Y463	P11362	EGF
CG7223-PA, isoform A	DIQSTDY*Y*R (Y586, 587)		htl - heartless	muscle development, cardial differentiation	Y586,Y587	FGFR3: Y647, Y648	P22607	EGF
	S/T Kinases		S/T Kinases	S/T Kinases
	Cytoplasmic S/T kinases
CG2621-PA, isoform A	QLLHGEPNVSY*ICSR (y214)	3A8-B1	sgg -(shaggy )	Notch signaling, Wnt signaling(-ve regulation), segment polarity, wing morphogenesis	Y214	GSK3B: Y216	P49841	EGF
CG2845-PA	FKEQPHY*QNQTQILQQQR (y98)	3A1	phl - (pole hole) - D-Raf	EGFR signaling, MAPKKK cascade, tracheal branching	Y98			EGF
CG5363-PA	IGEGTY*GVVYK (y15)	31D11	cdc2 (cyclin dependent protein kinase)	cell cycle, mitosis, G1/S, G2/M transitions, affects entry of S phase independent of kinase activity	Y15	CDC2: Y15	P06493	EGF
CG5475-PB, isoform B	ILDFGLARPTENEMTGY*VATR (y186)	95E5-5	Mpk2 (stress-activated kinase P38)	JNK cascade, response to osmotic stress	Y186	MK11:Y182/MK14:Y182	Q15759/Q16539	EGF
CG7028-PA	LCDFGSASAISDNEITPY*LVSR (749)	61B2	CG7028	cell adhesion, cell shape regulation	Y749	PRP4B:Y850/Q5D0F6 Y338	Q13523/Q5D0F6	EGF
CG7393-PA	ILDFGLARPAESEM#TGY*VATR (y185)	34D1	p38b (stress-activated p38b MAP kinase)	BMP signaling, TGF beta receptor signaling, immunity	Y185	MK12:Y185	P53778	EGF
CG7826-PA, isoform A	KLY*NDGYDDDNHDYIIK (141)	16E2-F1	mnb- (minibrain)	brain development	Y141	DYR1A:Y136	Q13627	EGF
CG7826-PA, isoform A	IYHY*IQSR (y326)		mnb- (minibrain)	post embryonic neurogenesis, brain development	Y326	DYR1A:Y321	Q13627	EGF
CG8201-PA, isoform A	NNTALEY*SGTSGASGDSSHPGR (y801)	56D9-11	par-1-(Par-1 kinase)	cell polarity, Wnt signaling, body axis formation, regualtionof microtubular cytoskeleton, tau toxicity	Y801	MARK2:Y613	Q7KZI7	EGF
CG8203-PA	IGEGTY*GTVFK (y15)	52A13	Cdk5-(Cyclin-dependent kinase 5)	cell differentiation, axon patterening, interacts with p35 and Rac GTPase	Y15	CDK5:Y15	Q00535	EGF
CG16973-PA, isoform A	NSIY*SSSISSK (y860)	62E6-7	msn- (misshapen)	JNK cascade, dorsal closure, cell polarity, interacts with Dock to shut down growth cone mobility	Y860	M4K4-Iso2:Y736	O95819-2	EGF
CG17090-PA, isoform A	TVCNTY*LQSR (y354)	61C3-5	CG17090	axon guidance and synaptogenesis	Y354	HIPK2:Y361	Q9H2X6	EGF
CG40478-PA, isoform A	IYTY*IQSR Y436	102F	Dyrk3-(unknown-telomeric-protein-gene)	dual specificity pY regulated kinase family, not known	Y436	DYRK2:Y382	Q92630	EGF
	Receptor S/T kinases		Receptor S/T kinases	Receptor S/T kinases
CG10255-PA	KTPEDLNLY*ESMR (y667)	51D4	Lap1 -PDZ/DHR/GLGF-RasGTPase binding	Cell adhesion , transmission of nerve impulse?	Y667	LRRC8B:Y647/LRRC7:Y1076	Q6P9F7/Q96NW7	EGF
CG12283-PA	IPPISGVGVGGSGEY*SR (Y631)	34A1	kek1-(kekkon1)-LIG superfamily	EGFR binding, transmembrane receptor protein Ser/Thr/kinase, negative regulation of EGFR	Y631	LRRT4:Y417	Q86VH4/	EGF
CG12283-PA	ANGCDSLY*PSGLWEHGAPVGTTSADDLFMK (Y641)		kek1-(kekkon1)-LIG superfamily	EGFR binding, transmembrane receptor protein Ser/Thr/kinase, negative regulation of EGFR	Y641	LRRC15:Y 484/SLIT2:Y1151	Q8TF66/O94813	EGF
CG12283-PA	YTDKTPIIDSTQLY*DLHER (Y678)		kek1-(kekkon1)-LIG superfamily	EGFR binding, transmembrane receptor protein Ser/Thr/kinase, negative regulation of EGFR	Y678	LRRC24:Y509/LGR4:Y801/LRRN3:Y621	Q50LG9/Q9BXB1/Q9H3W5	EGF
CG12283-PA	TAATDY*FSK (Y689)		kek1-(kekkon1)-LIG superfamily	EGFR binding, transmembrane receptor protein Ser/Thr/kinase, negative regulation of EGFR	Y689	LRRT4:Y 450	Q86VH4	EGF
	Other Kinases		Other Kinases	Other Kinases
CG3324-PA	Y*VY*MLLEACMGGEIWTM#LR (y531, 533)	21E2-2	Pkg21D - (cGMP dependent protein kinase 21D)	Cell size and shape, nerve impulse transmission	Y531, Y533	KGP2:Y525, Y527:KGP1A:Y433,Y435/KGP1B:Y448, Y450	Q13237/Q13976/P14619	EGF
CG31349-PA, isoform A	GSSGGAAQEDFY*SSR (y391)	85B2-7	pyd/DZO1-(polychaetoid)-PDZ domain	JNK cascade, Dorsal closure (adherens junction) MAGUK-mem assoc guanylate kinase	Y391	TJP3:Y380	Q32N01	EGF
CG31349-PA, isoform A	NNSVTQADY*TKLPK (y1081)		pyd/DZO1-(polychaetoid)-PDZ domain	JNK cascade, Dorsal closure (adherens junction) MAGUK-mem assoc guanylate kinase	Y1081			EGF
CG31349-PA, isoform A	Y*DDYYNMPPPAAHPSQGHHMQR (y1302)		pyd/DZO1-(polychaetoid)-PDZ domain	JNK cascade, Dorsal closure (adherens junction) MAGUK-mem assoc guanylate kinase	Y1302	ZO1:Y1195/Q6MZU1:Y1119	Q07157/Q6MZU1	EGF
CG31349-PA, isoform A	YDDY*YNMPPPAAHPSQGHHMQR (y1305)		pyd/DZO1-(polychaetoid)-PDZ domain	JNK cascade, Dorsal closure (adherens junction) MAGUK-mem assoc guanylate kinase	Y1305	?		EGF
CG31349-PA, isoform A	YPHERPPHAQDPNY*YGHYGTSR (y1343)		pyd/DZO1-(polychaetoid)-PDZ domain	JNK cascade, Dorsal closure (adherens junction) MAGUK-mem assoc guanylate kinase	Y1343			EGF
CG31349-PA, isoform A	GGHYAPQQQEM#MNSTY*QNLEGEDIYGNIGNTVPR (y1490)		pyd/DZO1-(polychaetoid)-PDZ domain	JNK cascade, Dorsal closure (adherens junction) MAGUK-mem assoc guanylate kinase	Y1490	?		EGF
CG31349-PA, isoform A	GGHYAPQQQEM#MNSTYQNLEGEDIY*GNIGNTVPR (y1499)		pyd/DZO1-(polychaetoid)-PDZ domain	JNK cascade, Dorsal closure (adherens junction) MAGUK-mem assoc guanylate kinase	Y1499			EGF
CG31349-PA, isoform A	M#PHHQDNGYGYDQYDLY*ANR (y1525)		pyd/DZO1-(polychaetoid)-PDZ domain	JNK cascade, Dorsal closure (adherens junction) MAGUK-mem assoc guanylate kinase	Y1525			EGF
CG31349-PA, isoform A	RPM#ISPGYEQDPQEIY*QTR (y1587)		pyd/DZO1-(polychaetoid)-PDZ domain	JNK cascade, Dorsal closure (adherens junction) MAGUK-mem assoc guanylate kinase	Y 1587	ZO1:Y1324/Q6MZU1:Y1248	Q07157/Q6MZU1	EGF
CG31349-PA, isoform A	FYPGAANEQTEEEPLY*QSR (y1628)		pyd/DZO1-(polychaetoid)-PDZ domain	JNK cascade, Dorsal closure (adherens junction) MAGUK-mem assoc guanylate kinase	Y1628	ZO1:Y1361	Q07157	EGF
CG31349-PA, isoform A	EFSPQSSSSQSEASNSEAIY*QSR (y1683)		pyd/DZO1-(polychaetoid)-PDZ domain	JNK cascade, Dorsal closure (adherens junction) MAGUK-mem assoc guanylate kinase	Y1683			EGF
CG31349-PA, isoform A	EALDSMAEPIY*VSK (1720)		pyd/DZO1-(polychaetoid)-PDZ domain	JNK cascade, Dorsal closure (adherens junction) MAGUK-mem assoc guanylate kinase	Y1720			EGF
	Other Receptors		Other Receptors	Other Receptors
CG4626-PB, isoform B	GSHAACNSTVVSY*HSVR (Y595)	6F5	fz4 - (frizzled 4)-GPCR	Wnt signaling	Y595	FZD5:Y556	Q13467	EGF
CG4626-PB, isoform B	LY*YPPGSY*ASQK (Y675, Y681)		fz4 - (frizzled 4)-GPCR	Wnt signaling	Y681	CORIN:Y663/Corin:Y1020	EAW93039/Q9Y5Q5	EGF
CG4626-PB, isoform B	LY*YPPGSYASQK (Y675)		fz4 - (frizzled 4)-GPCR	Wnt signaling	Y675	?		EGF
CG4626-PB, isoform B	YSQHGSY*YPHLQQYGNETLL (Y692)		fz4 - (frizzled 4)-GPCR	Wnt signaling	Y692	CBPZ: Y637	Q66K79	EGF
CG5912-PA	IINQPPPPTPCSTDICDESDSNY*TSK (Y1592)	50A9-11	arr - (arrow)-LDL related protein 6-YWTD repeat	Wnt signaling, Cholesterol metabolism, receptor mediated endocytosis	Y1592	LRP6:Y1541
CG5912-PA	HSSSSAAACLQY*GY*DSEPYPPPPTPR (Y1619, Y1621)		arr - (arrow)-LDL related protein 6-YWTD repeat	Wnt signaling, Cholesterol metabolism, receptor mediated endocytosis, regualtion of axin-armadillo interaction	Y1621	LRP6:Y1562	O75581	EGF
CG7111-PA	DEDTNY*GYPQK (Y53)	28D1	Rack1(Receptor of Activated protein kinaseC1)	interacts with misshapen, Dof (Downstream of FGFR), PLCgamma, integrin beta,Src, RasGAP,JNKcascade, dorsal closure	Y53	GBLP:Y52/Q5VLR4:Y82/Q53HU2:Y52	P63244/Q5VLR4/Q53HU2	EGF
CG7111-PA	NLY*TLEHNDIINALCFSPNR (Y229)		Rack1(Receptor of Activated protein kinaseC1)	interacts with misshapen, Dof (Downstream of FGFR), PLCgamma, Src, RasGAP,JNKcascade, dorsal closure	Y229	GBLP:Y228/Q5VLR4:Y258/Q53HU2:Y228/Q5J8M6:Y182	P63244/Q5VLR4/Q53HU2/Q5J8M6	EGF
CG8166-PA	SVMDADY*MPGVVEK (Y552)	51F9-11	unc-5 (repulsive netrin receptor)	axon guidance	Y552	UNC5D:Y454	Q6UXZ4	EGF
CG8166-PA	MHIEASNM#GY*DYVNPGHR (Y573)		unc-5 (repulsive netrin receptor)	axon guidance	Y573	TSP1:Y615	P07996	EGF
CG8166-PA	MHIEASNM#GYDY*VNPGHR (Y575)		unc-5 (repulsive netrin receptor)	axon guidance	Y575	UNC5C:Y449	O95185	EGF
CG8581-PA, isoform A	HTPAVTIRPQNQSPY*K (Y1464)	49A10-B3	fra - (frazzled)-netrin recptor/Fibronectin, peptidase M14 CarboxypeptidaseA domains	CNS motor and axon guidance, retinal projections in eye	Y1464	Q59FP8:Y-H 1064	Q59FP8	EGF
CG18250-PB, isoform B	DEKPPLLPPSY*NTSNMNGDNDVDDY*VPPPSVVVGGR (Y868, 882)	52E2-4	Dg-(Dystroglycan)-Ca2++ binding-extracellular matrix receptor	EGFR signaling, Cell polarity in epithelial cells and oocytes (Muscular dysptrophy)	Y868,Y882	DAG1:Y831: Y863	Q14118/Q969J9	EGF
CG18250-PB, isoform B	GKSPATPSY*R (Y905)		Dg-(Dystroglycan)-Ca2++ binding-extracellular matrix receptor	EGFR signaling, Cell polarity in epithelial cells and oocytes (Muscular dysptrophy)	Y905	DAG1:Y886	Q14118/Q969J9	EGF
CG31092-PA, isoform A	AVNSM#NFENPVY*HK (Y1030)	96E10-F1	LpR2-low-density lipoprotein receptor	Cholesterol metabolism, receptor mediated endocytosis, intracellular protein transport	Y1030	VLDLR:Y837/P98155-2:Y809/Q59FQ1:Y840	P98155/P98155-2/Q59FQ1	EGF
CG31092-PA, isoform A	NGTPHIY*AAANDEEAVNPLFK (Y1049)		LpR2-low-density lipoprotein receptor	Cholesterol metabolism, receptor mediated endocytosis, intracellular protein transport	Y1049	LRP5:Y1426/CORIN:Y1020/VLDR var-Q59FQ1:Y859	O75197/Q9Y5Q5/Q59FQ1	EGF
CG32659-PA	NSHSAHAPHY*SPYSPSR (Y144)	11A7-8	Ten-a-(tenascin accessory) -EHGlike, YD, NHL repeats	dimeric receptor expressed in CNS and muscle attachment sites, cell adhesion, Embryonic CNS	Y144	TENASCIN C:Y 54/TNCvar:Y 86	P24821/Q5T7S3/Q4LE33	EGF
	Ligands for receptors		Ligands for receptors	Ligands for receptors
CG1697-PA, isoform A	DVENGLY*PTIPAER (Y31)	10C9-10	rho-4 -(rhomboid-4)-GPCR	processing of ligands, splitz, keren and gurken, EGFR signaling	Y31			EGF
	Adaptors		Adaptors	Adaptors
CG1044-PA, isoform A	RPAVIEEQPMPSNAGNNNSDSVY*VNTEYSNR (Y202)	28D1	dos (daughter of sevenless)	Sevenless RTK and Tosrso RTK signaling	Y202	DOCK9:Y599/DEF16:Y75/DOCK9:Y598	Q9BZ29/Q9H4E7/A8MWZ5	EGF
CG1044-PA, isoform A	NAHSAFIEESY*DIPR (Y537)		dos (daughter of sevenless)	Sevenless RTK and Tosrso RTK signaling	Y537	GAB1:Y447	Q13480	EGF
CG1044-PA, isoform A	LQY*FDLDVTNKPPLLNR (Y801)		dos (daughter of sevenless)	Sevenless RTK and Tosrso RTK signaling	Y801	GAB2:Y614/GAB4:Y541/GAB1:Y627	Q9UQC2/Q2WGN9/Q13480	EGF
CG1044-PA, isoform A	SSM#SVGNLY*SQGGNGASGM#R (Y824)		dos (daughter of sevenless)	Sevenless RTK and Tosrso RTK signaling	Y824			EGF
CG1044-PA, isoform A	APVPSSVVY*R (Y854)		dos (daughter of sevenless)	Sevenless RTK and Tosrso RTK signaling	Y854	GAB3:Y560/GRIN3Y-D776	Q8WWW8/Q6ZVF9	EGF
CG3929-PA	SNSASVSSQY*NTLPK (Y231)	6B1-2	dx - (deltex)-notch recptor binding, Zn finger ring	Notch signaling (+ve regulator)	Y231	DTX3L-Y242/BBAPY242	Q8TDB6/Q53ZZ3	EGF
CG4200-PA	VIDSTTEDY*NSLNEEGTDGR (Y889)	14B15-17	sl - (small wing)/PLC-γ-C2, PI-phospholipase domains	GPCR signaling, Sev RTK signaling (-ve regulator), lipid metabolism	Y889
CG4276-PA, isoform A	GGGGYDDY*DSGNGMNMAMGIEK (Y549)	21E2-2	aru (arouser) Eps8 ortholog-SH3/PH	substrare of EGFR, wing vein formation through EGFR/JNK pathways,muscle development?	Y549	EPS8:Y498	Q12929	EGF
CG4276-PA, isoform A	SGNGY*GAGAGPGPSSELGGGGR (Y649)		aru (arouser) Eps8 ortholog-SH3/PH	substrare of EGFR, wing vein formation through EGFR/JNK pathways,muscle development?	Y649	ES8L3:Y498	Q8TE67	EGF
CG6446-PB, isoform B	DINLLMGSNAY*TTTQK (Y725)	54D4-5	Sema -1b (semaphorin)	Cell surface recptor, binds to plexins, maternal, expressed during embryogenesis, axon guidance?	Y725	SEMA4F:Y712/SEMA4B:Y782/SEMA4D:Y815	O95754/Q9NPR2/Q92854	EGF
CG6521-PA	NNIPIY*QQQR (Y685)	32B2-3	Stam - (signal trasducing adaptor molecule)	JAK-STAT pathway, vesicular transport, integrated signaling pathways	Y685	STAM2:Y519	O75886	EGF
CG6556-PA	KQEEEAQEMY*NNR (Y1085)	54B7	cnk - (connector enhancerof ksr)-PDZ/DHR/GLGF	Ras pathway, (Torso RTK), wing morphogenesis	Y1085	CNKR1:Y665/CNK1var:Y658/FGD6:Y-D974	Q969H4/Q53GW4/Q6ZV73	EGF
CG6556-PA	DFGY*ELICGDEPSTSSISR (Y1163)		cnk - (connector enhancerof ksr)-PDZ/DHR/GLGF	Ras pathway, regulation of RAF activation, (Torso RTK)	Y1163	FGD5:Y910/FGD6:Y-D1045	A3KMQ0/Q6ZV73	EGF
CG9695-PA	Y*EY*LNSNVTAR (Y824, Y826)	73C1	Dab - (Disabled)	Cytoskeltal regulator, SevRTK signaling, axon guidance,eye morphogenesis, substrate for Abl	Y824	DAB1:Y-D539/NUMBL:Y494	O75553/Q9Y6R0	EGF
CG9695-PA	YEY*LNSNVTAR (Y826)		Dab - (Disabled)	Cytoskeltal regulator, SevRTK signaling, axon guidance,eye morphogenesis, substrate for Abl	Y826			EGF
CG9695-PA	DNY*DYICPGQR (Y1903)		Dab - (Disabled)	endopeptidase, sevenless RTK	Y1903			EGF
CG15667-PB, isoform B	EGAAGVGVIPGEDDEESPIY*EAVGYSDPHANLGK (Y509)	57E6-6	Sara - (Smad anchor for recptor activation)	TGF-beta signaling, recruits PP1c phosphatse to type I receptor (negative regulator of Dpp signals)	Y509	FGD1:Y467	P98174/O95045-2;Y509	EGF
CG15667-PB, isoform B	EGAAGVGVIPGEDDEESPIYEAVGY*SDPHANLGK (Y514)		Sara - (Smad anchor for recptor activation)	TGF-beta signaling), recruits PP1c phosphatse to type I receptor (-ve regulator of Dpp signals)	Y514	ZFY16Y705/FGD1:Y470	Q7Z3T8/P98174	EGF
CG16757-PA	HSSDDY*TEINK (Y1950)	62E4-E5	Spn-(spinophilin)-PDZ domain/62E	Ecdysone inducible protein, protein phosphatase-1 binding (CNS)-neurabin II homologue	Y1950	Q5TIG7:Y-D1563/AFAD-VarY1485	Q5TIG7/Q59FP0	EGF
CG30483-PA	NNNHSVGQY*SSATAPR (Y662)	50D3-E1	Prosap- (Shank) -SH3, PDZ/DHR/GLGF	putative scaffolding protein at larval neuro muscular junctions	Y662	Shank2E:Y611/SHAN3:Y557	Q9UPX8-3/Q9BYB0	EGF
CG30483-PA	SGPLVY*GSVAEMK (Y974)		Prosap- (Shank) -SH3, PDZ/DHR/GLGF	scaffolding at larval neuro muscular junctions	Y974	ANK1:Y1024/ANR28:Y703/HACE1:Y677/ANR44:Y477	P16157/O15084/Q8IYU2/Q8N8A2	EGF
CG30483-PA	SSVSEY*ESTISLQQK (Y1112)		Prosap- (Shank) -SH3, PDZ/DHR/GLGF	scaffolding at larval neuro muscular junctions	Y1112			EGF
CG30483-PA	QAQEKPSQETSAGSQQPVSQY*AAPTQM#R (Y1188)		Prosap- (Shank) -SH3, PDZ/DHR/GLGF	scaffolding at larval neuro muscular junctions	Y1188	ANK3:Y2406	Q12955	EGF
	Cytoskeleton related		Cytoskeleton related	Cytoskeleton related
	Actin Binding proteins		Actin Binding proteins	Actin Binding proteins
CG1212-PA, isoform A	SSLANM#PDY*DIPR (Y348)	61B1-2	p130CAS	cytoskeletal anchoring; cell adhesion; regulation of cell cycle	Y348	BCAR1:Y362	P56945	EGF
CG1520-PA, isoform A	AFIY*DFIQSNNVLASVK (Y289)	98E5-5	WASp	Axon growth in photoreceptor neurons	Y289	WASP:Y291/WASL:Y256	P42768/O00401	EGF
CG1977-PA	ECVVALY*DYTEK (Y979)	62B4	α-Spec (α Spectrin)- Ca2+ binding	follicle cell monolayer integrity (cell polarity), cell shape and adhesion,germ cell division and differentiation, presyanptic neurotransmitter release	Y979	SPTA1:Y986/SPTA2:Y976	P02549/Q13813	EGF
CG3849-PB, isoform B	AQQQQLHDPY*AHY*QQPQALR (Y259, Y262)	73B6-C1	Lasp	member of actin cytoskeleton, cell migration, anchors Oscar to Actin	Y259,Y262	LASP1:Y183, Y186	Q14847	EGF
CG3849-PB, isoform B	RSAASVVAY*DGNSK (Y419)		Lasp	member of actin cytoskeleton, cell migration, anchors Oscar to Actin	Y419	LNEBL:Y158/NEBL:Y688/NRAP1213	Q70I54/O76041/Q86VF7	EGF
CG3849-PB, isoform B	QQVAAGPGAAQNHLQQLY*ASPNYAAVTPSENSINVK (Y442)		Lasp	member of actin cytoskeleton, cell migration, anchors Oscar to Actin	Y442	NEBL:Y718		EGF
CG3849-PB, isoform B	QQVAAGPGAAQNHLQQLYASPNY*AAVTPSENSINVK (Y447)		Lasp	member of actin cytoskeleton, cell migration, anchors Oscar to Actin	Y447	NEBL:Y342	O76041	EGF
CG3849-PB, isoform B	IADY*DPLTDGPR (Y488)		Lasp	member of actin cytoskeleton, cell migration, anchors Oscar to Actin	Y488			EGF
CG3849-PB, isoform B	SSTTLVY*SSEPR (Y510)		Lasp	member of actin cytoskeleton, cell migration, anchors Oscar to Actin	Y510			EGF
CG3849-PB, isoform B	IGSVSDIDPANGIY*GSLTAAEQAHQQQK (Y541)		Lasp	member of actin cytoskeleton, cell migration, anchors Oscar to Actin	Y541			EGF
CG3849-PB, isoform B	HQQY*YQQVQMMQQQEHPPQQQQMR (Y559)		Lasp	member of actin cytoskeleton, cell migration, anchors Oscar to Actin	Y559	NRAP:Y1412	Q86VF7	EGF
CG3849-PB, isoform B	QQPSY*SSLQEK (Y584)		Lasp	member of actin cytoskeleton, cell migration, anchors Oscar to Actin	Y584	NEBL:Y936/NRAP:Y1447	O76041/Q86VF7	EGF
CG4027-PC, isoform C	TTGIVLDSGDGVSHTVPIYEGY*ALPHAILR (Y170)	5C7	Act5C - (Actin 5C)	cytoskeletal organisation, essential actin, polarity of epithelial cells, Dorsal closure, cytokinesis	Y170	ACTG:Y169/ACTB:Y169	P63261/P60709	EGF
CG4636-PA	ALVHGETLM#PNNVIY*R (Y234)	32C1	SCAR	actin filament reorganisation, axonogenesis, eye morphogenesis and ring canal stabilization	Y234			EGF
CG4636-PA	TPNSM#VNEEAGY*GNM#GVY*DTRPPRPNSIELNR (Y247, Y253)		SCAR	actin filament reorganisation, axonogenesis, eye morphogenesis and ring canal stabilization	Y247,Y253			EGF
CG4898-PE, isoform E	Y*DEVARKLAMVEADLER (y588)	88E12-13	Tm1-(Tropomyosin1)	supresses troponin1 myopathy, required for oskar mRNA localization in the posterior pole (oogenesis),	Y588	TPM1:Y162/TPM2:Y162/TPM3:Y162	P09493/P07951/P06753	EGF
CG6157-PA	SYLEANKSDY*SLNDISLWFDQR (Y545)	13B6	dah-(discontinuous actin hexagon)- Zinc finger ZZ,actin binding)	cellularization during embryogenesis, (interacts with Nuf), homology with dystrophin	Y545	DMD-Dp140bc:Y934	NP_004014	EGF
CG9379-PA	TPFGASSSSSASLAPTTQLPPESIY*QTGPR (Y426)	85D19-22	by-(blistery) tensin	activated by integrins, apposition of dors and vent wing surfaces, Wing morphogenesis, focal adhesion	Y426	TENC1:Y1063	Q63HR2	EGF
CG11949-PB, isoform B	NLGTGEVTY*STQEHK (Y699)	56C4	cora-(Coracle)-Band 4.1 homologue,actin binding,FERM domain	cytoskeletal organisation, Dorsal closure, regulation of tracheal tube size	Y699	E41L3:Y872	Q9Y2J2	EGF
CG11949-PA, isoform A	YNKEPGY*VGPSK (Y725)		cora-(Coracle)-Band 4.1 homologue,actin binding,FERM domain	cytoskeletal organisation, Dorsal closure, regulation of tracheal tube size	Y725	E41L3:Y542/PTN21:Y569/PTP14:Y570	Q9Y2J2/Q16825/Q15678	EGF
CG11949-PA, isoform A	TTATVTSGDQY*QR (Y1555)		cora-(Coracle)-Band 4.1 homologue,actin binding,FERM domain	cytoskeletal organisation, Dorsal closure, regulation of tracheal tube size	Y1555	E41L2:Y906/KIAA0793/FARP2:Y968	O43491/O94887	Insulin
CG12008-PC, isoform C	INAFNAAASQQHQPDY*FNNNTAR (Y4065)	63D2	kst-(karst)-betaH-spectrin-actin binding	cytoskeletal organisation and biogenesis,polarity of Na, K ATPase in epithelial cells	Y4065			EGF
CG15112-PD, isoform D	VQIY*HHQQNNTFR (Y38)	56B5-C1	ena-(enabled)	Cytoskeltal regulator, axon guidance,eye morphogenesis, substrate for Abl	Y38	ENAH:Y38/EVL:Y39	Q8N8S7/Q9UI08	EGF
CG15112-PB, isoform B	SEY*YSIEELQELDLLDYR (Y80)		ena-(enabled)	Cytoskeltal regulator, axon guidance,eye morphogenesis, substrate for Abl	Y80			EGF
CG15112-PD, isoform D	VANNPGGPPTNGNGY*EEDM#GY*R (Y129)		ena-(enabled)	Cytoskeltal regulator, axon guidance,eye morphogenesis, substrate for Abl	Y129			EGF
CG15112-PB, isoform B	AGPIY*EAPQR (Y133)		ena-(enabled)	Cytoskeltal regulator, axon guidance,eye morphogenesis, substrate for Abl	Y133			EGF
CG15112-PD, isoform D	VANNPGGPPTNGNGYEEDM#GY*R (Y135)		ena-(enabled)	Cytoskeltal regulator, axon guidance,eye morphogenesis, substrate for Abl	Y135			EGF
CG15112-PD, isoform D	VTTSAPENSGSSTSSGGSGNY*GTIGR (Y533)		ena-(enabled)	Cytoskeltal regulator, axon guidance,eye morphogenesis, substrate for Abl	Y533			EGF
CG32138-PA, isoform A	Y*DIGCSSQY*QHVR (Y54, Y62)	70D1	CG32138 -Formin homology domains-FH2&FH3	cytoskeletal organization	Y54	DAAM1:Y28	Q9Y4D1	EGF
CG32138-PA, isoform A	YDIGCSSQY*QHVR (Y62)		CG32138 -Formin homology domains-FH2&FH3	cytoskeletal organization	Y62			EGF
CG32138-PA, isoform A	KLLQQDEVY*NGALEDILLGLK (1121)		CG32138 -Formin homology domains-FH2&FH3	cytoskeletal organization (FH2-inhibit actin polymerization, FH3-directing formins to correct intracellular location, F actin based tracheal fusion	Y1121	FMNL2:Y1045	Q96PY5	EGF
CG33558-PA	TSSPAAGGGGGGGIY*AQPK (Y1477)	42E1-1	CG33558	actin filament reorganisation	Y1477			EGF
	Other proteins in cytoskeleton		Other proteins in cytoskeleton	Other proteins in cytoskeleton
CG1258-PA	TDIY*ATPR (Y726)	64A10-11	pav-(pavarotti )/DmMKLP1 (mitotic kinesin like protien)	microtubule motor activity, cytokinesis, smoothened signaling pathway, found in ring canals, interacts with polo kinase	Y726	KIF14:Y1108/KIF17:Y773	Q15058/Q9P2E2	EGF
CG1453-PA, isoform A	ALYNLTNY*VDYDQDSYCK (Y751)	10A6	Klp10A - ATP binding-Kinesin-motor activity	Structural consituent of cytoskeleton, protein targeting, microtubule deploymerization, cell movement	Y751	KIF14:Y895/KIF27B:Y1175	Q15058/Q86VH2-2	EGF
CG3121-PA	TLIGRITAGTY*IAPVGY*YRR (Y425, Y431)	60B3	CG3121-microtubule binding, radial spokeheadlike domain	microtubule based process, cilia biogenesis	Y425	CDC2L2:Y437/CDC2L1:Y455/CDC2L2:Y434	Q9UQ88/CAI20032/NP_277023	EGF
CG3121-PA	TLIGRITAGTY*IAPVGY*YRR (Y425, Y431)		CG3121-microtubule binding, radial spokeheadlike domain	microtubule based process, cilia biogenesis	Y431	CDC2L2:Y438	Q9UQ88/CAI20032/NP_277023	EGF
CG4931-PA	CFPPPQHPSVISSSSHY*QDPQK (Y1279)	88F1	Sra-1 (specifically Rac-1 associated protein 1)	Axon guidance (rho GTPase binding), regulation of actin based protrusions(associates with SCAR)	Y1279			EGF
CG5977-PA, isoform A	ELAIELY*RKGIK (Y261)	95D9	spas-(Spastin) AAA Atpase	CNS development, neurodegenation, hereditary plastic paraplegia, synaptic microtubule regulation	Y261	SPAST:Y149/VPS4A:Y32	Q9UBP0/Q9UN37	EGF
CG7540-PA, isoform A	AYNGNPY*NPTIQNR (Y40)	78D4	M6 - myelin sheath constituent	Cytoskeletal organisation, transmission of nerve impulse	Y40	S6A11:Y92	P48066	EGF
CG7540-PA, isoform A	FQELQEIQNLNELEY*SATSK (Y306)		M6 - myelin sheath constituent	Cytoskeletal organisation, transmission of nerve impulse, pelizaeus-Merzbacher disease	Y306	GPM6BCRA_f:Y291/S6A11:Y535/S12A2:Y956	EAW98849/P48066/P55011	EGF
CG9764-PA	SNFSNEDPAY*SK (Y525)	87E11-11	yrt-(yurt)-dorsalholesB-protein-band4.1 like,ERM domains	integrity of cytoskeleton and epithelial cell migration,amnioserosa maintenance, yurt homologue is upregulated in metastatic melanoma cells	Y525			EGF
CG9764-PA	LDPDY*TPPY*SPNATK (Y545, 549)		yrt-(yurt)-dorsalholesB-protein-band4.1 like,ERM domains	integrity of cytoskeleton and epithelial cell migration, dorsal closure amnioserosa maintenance, yurt homologue is upregulated in metastatic melanoma cells, interacts with crumbs	Y545	MERL:Y481/E41LA:Y439	P35240/Q9HCS5	EGF
CG9764-PA	LDPDY*TPPY*SPNATK (Y545, 549)		yrt-(yurt)-dorsalholesB-protein-band4.1 like,ERM domains	integrity of cytoskeleton and epithelial cell migration, dorsal closure amnioserosa maintenance, yurt homologue is upregulated in metastatic melanoma cells, interacts with crumbs	Y549	Q59F12:Y526	Q59F12	EGF
	Cell adhesion related		Cell adhesion related	Cell adhesion related
	Cadherins		Cadherins	Cadherins
CG6977-PA	APSLY*EFTGSTFQAPIR (Y1953)	87A1	Cad87A - Ca2++ ion binding	Ca2++ dependent cell-cell adhesion, membrane bound	Y1953	FATH:Y3890/FAT4:Y2954	Q14517/Q6V0I7	EGF
CG7749-PA, isoform A	SYGSAGDELENVPFEY*QK (Y4415)	76E1-1	fat2 -fat-like homologue of fat cadherin	cell adhesion, formation of tubular structure, tracheal system development	Y4415	PCD15:Y1900	Q96QU1	EGF
	Others		Others	Others
CG3653-PB, isoform B	FSAIY*GNPYLR (Y807)	3C6-7	kirre-(kin of irre /dumbfounded)	myoblast aggregation and fusion, formation of somatic myotubes and visceral myotubes, expressed in follicle cells and germarium of Drosophila ovaries	Y807	NPHN:Y 977	O60500	EGF
CG3903-PE, isoform E	YGNPTPQQVLGM#HFQRAY*QGEIR (Y666)	35D4	Gli-Gliotactin-transmembrane protein, septate junction	required for establishing blood-nerve cell barrier, tracheal tube size regulation, interacts with Nrv2	Y666	ACES:Y 534/EST1:Y 520/ARACHE:Y446/CES hBr2:Y518	P22303/P23141/Q86YX9/Q8TDZ9	EGF
CG4591-PA	YHQGGNY*MHPR (Y12)	86C7	Tsp86D-(Tetraspanin 86D)	Cell adhesion,synapsis	Y12	TSN5:Y6/SART3:Y83	P62079/Q15020	EGF
CG12199-PA, isoform A	IAGSQGGAGQQY*SMR (Y783)	18C3-7	kek5-(kekkon5)-CAM, putative oxidoreductase	cell adhesion molecule , defence response, transmission of nerve impulse	Y783	LRIG2:Y912	O94898	EGF
CG16974-PA	VLENLPSFY*FENCR (Y961)	34A8	CG16974 - kekkon superfamily	Cell adhesion , transmission of nerve impulse	Y961	LRIG1:Y842/LRRN3: Y599/Q7Z2Q7:Y573/MFHA1:Y788	Q96JA1/Q9H3W5/Q7Z2Q7/Q9Y4C4	EGF
CG16974-PA	CEEDIAEDIDCY*FK (Y980)		CG16974 - kekkon superfamily	Cell adhesion , transmission of nerve impulse	Y980	LRIG3:Y857	Q6UXM1	EGF
	Ras superfamily proteins		Ras superfamily proteins	Ras superfamily proteins
	RasGAP		RasGAP	RasGAP
CG6721-PB, isoform B	AHLNDY*KENSELSNIQR (Y209)	67C10-11	Gap1-(GTPase activating protein1)	Negative regulator of Ras1 (sevenless RTK)	Y209			EGF
	ARF GTPase		ARF GTPase	ARF GTPase
CG3365-PB, isoform B	STGSPAVSSVSSVGSSNGY*AK (Y284)	21E2-2	drongo-ARF GTPase activator domain	nucleotide transport? nucleic acid metabolism, ARF GTP ase activator, expressed during neurogenesis and oogenesis	Y284
CG6838-PA, isoform A	AISSSDY*FGDGSPGGTGGNR (Y491)	79F6	CG6838-putative ARF GTPase activator	related to GAPs?	Y491	CENTD3:Y1279	Q8WWN8	EGF
CG30372-PB	NQSLDVAY*GTLPHLR (Y904)	44B2	CG30372	ARF GTP ase activator, small GTPase mediated cell signaling?	Y904			EGF
	Rho GTPase		Rho GTPase	Rho GTPase
CG7893-PB, isoform B	DLHSTTTDNIACNGTGY*DHTNTK (Y183)	18B6-7	vav - Rho GTPase activator	EGFR signaling	Y183	VAV1:Y160	P15498	EGF
CG7893-PB, isoform B	TGDMQY*TYR (Y476)		vav - Rho GTPase activator	EGFR signaling	Y476	VAV1:Y441/VAV3:Y439	P15498/Q9UKW4	EGF
CG7893-PB, isoform B	MEIY*TFDAPTTCR (Y558)		vav - Rho GTPase activator	EGFR signaling	Y558	VAV2:Y529	P52735	EGF
CG8948-PE, isoform E	YWISAMDGTEPTY*LAPGK (Y381)	13E4-4	Graf- RhoGTP ase activator	cell-cell adhesion, signaling cascade	Y381	RHG26:Y371	Q9UNA1	EGF
	GEFs		GEFs	GEFs
CG3208-PA, isoform A	NCYQQSPY*MTLNGR (Y188)	5A8	RhoGAP5A	small GTPase regulator,intracellular signaling cascade,	Y188	CHIN:Y148/CHIO:Y158	P15882/P52757	EGF
CG4937-PA	SNELLLLEHLLEEDTY*GTVK (Y327)	15B5-C4	RhoGAP15B-PH domain	small GTPase regulator, intracellular signaling cascade,RNAi causes axon branch retraction	Y327	RHG22:Y167	Q7Z5H3	EGF
CG4937-PA	KSDELIY*SQK (Y936)		RhoGAP15B-PH domain	small GTPase regulator, intracellular signaling cascade,RNAi causes axon branch retraction	Y936			EGF
CG7122-PA, isoform A	RSTQPIEGIY*R (Y331)	16F6	RhoGAP16F	small GTPase regulator,intracellular signaling cascade	Y331	RHG12:Y691/RGAP1:Y384/RHG09:Y577/TCGAP:Y349	Q8IWW6/Q9H0H5/Q9BRR9/Q9BRR9/O14559	EGF
	GTPase		GTPase	GTPase
CG1956-PA	VNVNDIFY*DLVR (Y158)	62B7	R-(roughened) -ras3	role in dorsal closure independent of JNK cascade activation, regulator of morphogenesis	Y158	RAP1B:Y159/RAP1A:Y159/RASK:Y157/RASH:Y157/RASN:Y157	P61224/P62834/P01116/P01112/P01111	EGF
CG2248-PA	PINLGLWDTAGQEDY*DR (Y64)	61F5	Rac1	GPCR signaling, JNK cascade, dorsalclosure, regualtion of cell size, myoblast fusion, axonogenesis, tissue polarity, border follicle cell migration, tracheal system development	Y64	RAC1:Y64/RAC3:Y64/RAC2:Y64	P63000/P60763/P15153	EGF
CG5248-PD, isoform D	VLPIKPSNWGVAQPTGNY*CNK (Y1487 )	94B6-8	loco-(locomotion defects)-PDZ/DHR/GLGF	not known-GTP ase regulator activity?	Y1487			EGF
CG8432-PA	TLRAKNVVSAPGY*TPVSKGIELK (Y312)	56D13	Rep-(Rab escort protein), Rab GTPase activator	intracellular vesicle mediated transport, neurotransmitter release, part of Rabgeranylgeranyl transferase complex	Y312	REP1:Y438//REP2:Y440	P24386/P26374	EGF
CG33175-PA, isoform A	QGSPFY*AEPADALR (Y1069)	9D2-3	spri-(sprint)- ras interactor (RINI homologue)-Ras-activated Rab5 guanine exchange factor	EGFR endocytosis, intracellular protein transport, endocytosis-Abl substrate, enhance transformation by BCR-ABL oncogene	Y1069			EGF
	Rac GAP		Rac GAP	Rac GAP
CG13345-PA	RVPSNKNDLLSLY*ATPFK (Y600)	50C6	tum-(tumbleweed)-RacGAP50C	wnt signaling (-ve regulation), EGFR signaling(-ve regulation?)	Y600	MYO9B:Y2112	Q13459	EGF
	Proteases		Proteases	Proteases
CG1782-PA	HGFNDGDY*VTFSEVQGMQELNGCQPLK (Y392)	46A1	Uba1-ubiquitin activating enzyne 1	proteolysis-identified in screen for genes controlling motor axon guidance and synaptogenesis	Y392	UBE1:Y-F247		EGF
CG2331-PA, isoform A	FPGQTGNTSGSGNNLPVNSPGDNGDDDLY*S (Y800)	46D1	TER94-endoplasmic reticulum AAA ATPase	fusome-germ cell differentiation,intracellular transport, exocytosis,localization of oskar mRNA during oogenesis	Y800	TERA:Y805/VCP:Y805	P55072/Q5VYM0	EGF
CG3991-PD, isoform D	FRGVEAHNPNAY*VMHAGRGIHK (Y877)	49F4	TppII - (tripeptidy-peptidaseII)	Proteolysis -giant protease-ubiquitine-proteosome pathway, interacts with Ras during egg shell patterening, neuropeptide degradation	Y877	GPRC6A:Y634	Q5T6X5	EGF
CG5077-PA, isoform A	LSSDSVHMPDLFELDSY*GQWLYK (Y626)	92E2-2	CG5077-cysteine type endopeptidase	cholesterol metabolism, oxysterol binding?	Y626	OSBP1:Y618	P22059	EGF
CG5266-PA	SPLY*EQHSVHR (Y57)	87B10	Pros25-(Proteosome 25kD alpha subunit)	affects cell growth and viability, ubiquitin dependent and independent proteolysis	Y57	PSA2:Y57	P25787	EGF
CG6303-PA	LEPNDEIY*EDLEDTLCEPAAK (Y4071)	86A7-8	Bruce-ubiquitin ligase-Inhibitor I32 domain	anti-apoptosis, proteolysis, upregulated in some cancers (530kDa)	Y4071	BIRC6:Y4102/Q9H8B7:Y1140/BIRC6:Y4130	Q9NR09/Q9H8B7/NP_057336	EGF
CG7649-PB, isoform B	SVENTY*DDCEFVENEVR (Y1135)	88C10-11	Neu3-ADAM metalloprotease	Ras mediated proliferation of hemocytes	Y1135	ADAMTS20:Y1177	P59510-2	EGF
CG7649-PB, isoform B	ASNDDIY*SVIDEIPPAAQTLK (Y1153)		Neu3-ADAM metalloprotease	Ras mediated proliferation of hemocytes	Y1153	ADAMTS20:Y 1572	P59510	EGF
CG7649-PB, isoform B	AANASASTY*HRPPPANAPVAR (1249)		Neu3-ADAM metalloprotease	Ras mediated proliferation of hemocytes	Y1249	?		EGF
CG7649-PB, isoform B	SSSGSMSGVTNY*AR (Y1317)		Neu3-ADAM metalloprotease	Ras mediated proliferation of hemocytes	Y1317	ADAMTS9:Y1540	Q9P2N4	EGF
CG18659-PA, isoform A	CSTLPAGVNSSVVASSVSNPLY*PYFAPK (Y831)	45A9-10	CG18659/DENN - serine carboxy peptidase activity)	Proteolysis (contains DENN domain function in MAP kinase signaling pathways)	Y831	DENND2B/ST5:Y 1041	P78524	EGF
	Transporters		Transporters	Transporters
	Cation transporters		Cation transporters	Cation transporters
CG3456-PA	DQY*LQLPQR (Y258)	2E1-2	Mct1- (monocarboxylase transporter1)-MFS superfamily	cation transport?	Y258	MOT7:Y224	O15403	EGF
CG8602-PA	AQFVSAENY*QNFE (Y474)	25A8	CG8602-transporter- MFS superfamily	cation transport, integral to membrane (young retroposed gene)	Y474	FLVC1:Y558	Q9Y5Y0	EGF
CG12773-PA	IQASSPSY*ETR (Y481)	1F4	CG12773-cation transporter	sodium:potassium:chloride symporter activity; cation transmembrane transporter activity	Y481	S12A6:Y714/S12A8:Y441	Q9UHW9/A0AV02	EGF
	Signaling related ABC superfamily		Signaling related ABC superfamily	Signaling related ABC superfamily
CG4822-PD, isoform D	GSTTSQISSLQY*SSDINADSLEPDQSEDFQTVLGLK (Y20)	21B2	CG4822-AAA ATPase	Domain of ABC transporter, Lipid metabolism?	Y20	ABCB5:Y39	Q2M3G0	EGF
CG4822-PD, isoform D	TDTTSGASSFY*ER (Y354)		CG4822-AAA ATPase	Domain of ABC transporter, Lipid metabolism?	Y354	TAP2:Y366	Q03519	EGF
	Vesicular mediated transporters		Vesicular mediated transporters	Vesicular mediated transporters
CG2903-PC, isoform C	SGPRPADSELPAEY*LNSTLAQQVQTPAR (Y242)	23A3	Hrs-(Hepatocyte growth factor regulated tyrosine kinase substrate) - FYVE/PHD type	receptor mediated endocytosis, EGFR,Torso signaling	Y242	HGS:Y237	O14964	EGF
CG7961-PA, isoform A	ASALDSNY*YAAPNK (916)	62A9	αCop-(α-coatomer protein)	Intracellular vesicle mediated protein transport (exo and endocytosis)	Y916	STRN3:Y625/TAF5:Y598	Q13033/Q15542	EGF
CG8532-PE, isoform E	FAQNPSGFGSDGY*IDGPSQR (Y174)	66A4-5	lqf-(liquid facets) -an endocytic epsin, ubiquitin interacting, clathrin binding motif	receptor mediated endocytosis, faf-laf delta iinternalization-notch signaling	Y174	EPN3:Y172	Q9H201	EGF
CG9474-PA	GGMGAPPQSGY*VAR (140)	85E6-7	Snap24-(Synapse protein24)-part of SNARE complex	secretion and granule-granule fusion, neurotransmitter release, redundnant with SNAP25	Y140	SNAP23:Y139	O00161	EGF
CG10686-PA	GGGSGTDFY*NQQR (Y292)	69C4	tral-(trailer hitch)-cyclin-like domain	ER to golgi transport, part of RNA-protein complex-required for Gurken secretion, Oskar mRNA localization and translation	Y292	FUS:Y208/TLS:Y208	P35637/AAH26062	EGF
CG10686-PA	QMDNNY*SNNYNNNNNNQR (Y309)		tral-(trailer hitch)-cyclin-like domain	ER to golgi transport, Gurken secretion, Oskar mRNA localization and translation	Y309			EGF
CG15811-PA	AQNTNY*HAPTSAR (Y519)	64A7	Rop-(Ras opposite)-SNARE binding	Vesicle mediated transport(exocytosis)	Y519			EGF
CG16932-PB, isoform B	DDPFKDY*RYEDPFSIKDPFAEEGEEELSEGK (Y967)	60E1-1	Eps-15-calcium ion binding	Component of synaptic vesicle recycling machinery, Substrate of RTK	Y967	SYCP1:Y807	Q15431	EGF
CG16932-PB, isoform B	DYRY*EDPFSIKDPFAEEGEEELSEGK (Y969)		Eps-15-calcium ion binding	Component of synaptic vesicle recycling machinery, Substrate of RTK	Y969	UACA:Y1079/UACA_CRAb:Y1041	Q9BZF9/EAW77854	EGF
CG31170-PB, isoform B	SGGYSGY*SGGSGGGGGGSGGYNDGDYR (Y181)	94A12	epsin-like/Liquid facets Related - phosphoinositide binding	clathrin adaptor?, endocytosis	Y181			EGF
CG31170-PB, isoform B	SGGYSGYSGGSGGGGGGSGGYNDGDY*R (Y200)		epsin-like/Liquid facets Related - phosphoinositide binding	clathrin adaptor?, endocytosis	Y200	EPN2:Y186	O95208	EGF
	Nucleotide transporters		Nucleotide transporters	Nucleotide transporters
CG14767-PC, isoform C	SY*STLLPNYDEAIAQYLK (Y268)	44E2-3	CG14767 - nucleobase membrane trasporter	nucleobase transporter activity	Y268			EGF
CG14767-PC, isoform C	SYSTLLPNY*DEAIAQYLK (Y275)		CG14767 - nucleobase membrane trasporter	nucleobase transporter activity	Y275	LAPTM4A:Y215/LC27:Y264	Q9BTU8/Q9NY06	EGF
CG14767-PC, isoform C	SYSTLLPNYDEAIAQY*LK (Y282)		CG14767 - nucleobase membrane trasporter	nucleobase transporter activity	Y282	LAPM5:Y204	Q13571	EGF
	Molecular chaperones		Molecular chaperones	Molecular chaperones
CG5330-PA	STVDPNDPFAFEGPEIY*K (Y229)	60A9	Nap1-Histone chaperone	Histone (2A&2B) carrier for nucleosome assembly	Y229	Q5T1R5:Y1754	Q5T1R5	EGF
CG11001-PA	LICSPDY*AYGSR (Y81)	56C8	FK506-bp2 (FK506 binding protein2)-chaperone	protein folding, peptidylprolyl iosmerase domain	Y81	FKB1A:Y81/FKBP5:Y111/FKBP4:Y111/Q59EB8:Y111	P62942/Q13451/Q02790	EGF
	DNA/RNA binding proteins		DNA/RNA binding proteins	DNA/RNA binding proteins
	Transcription related		Transcription Factors	Transcription Factors
CG2670-PA	LVDLPTVVESY*KTIDNK (Y118)	84E5-5	Taf7-(TBP-associated factor 7)-TAFII55 domain	Transcription factor-induced by activated Ras	Y118	YTDC1:Y126	Q96MU7	EGF
CG3025-PA	Y*DY*SDRKM#TRY*QKRR (Y495, Y497,Y505)	5C5	mof - (males absent on the first)-MOZ/SAS-like domain	Histone acetyl transferase, Dosage compensation, transcription regulation	Y495	?		EGF
CG3025-PA	Y*DY*SDRKM#TRY*QKRR (Y495, Y497,Y505)		mof - (males absent on the first)-MOZ/SAS-like domain	Histone acetyl transferase, Dosage compensation, transcription regulation	Y497	KIAA0819:Y 670	O94909	EGF
CG3025-PA	Y*DY*SDRKM#TRY*QKRR (Y495, Y497,Y505)		mof - (males absent on the first)-MOZ/SAS-like domain	Histone acetyl transferase, Dosage compensation, transcription regulation	Y505	MYST2:Y305	O95251	EGF
CG4257-PF, isoform F	RQEPEPLVLDPVTGY*VK (Y711)	92F1	Stat92E/marelle	JAK-STAT pathway, regulated follicle cell differentiation during oogenesis	Y711	STAT5A:Y720/STAT5B:Y725	P42229/P51692	EGF
CG9705-PA, isoform A	WEEPFY*GGSSPAK (Y136)	73C4	CG9705-nucleic acid binding-cold shock protein domain	calcium mediated signaling, transcription regulation, circadian rhythm based expression changes	Y136			EGF
CG32180-PC, isoform C	PDM#NY*ETM#GRALR (Y825)	74D4-E2	Eip74EF-(Ecdysone-induced protein 74EF)	Transcription factor, autophagy, oogenesis	Y825	SPDEF:Y302/ETV6:Y391/Q5U0M2:Y386	O95238/P41212/Q5U0M2	EGF
	Translation related		Translation factors	Translation factors
CG1691-PA, isoform A	LNNNISNNY*YQQK (Y18)	9F2-4	Imp-(IGF-II mRNA binding protein)-KH domain	regulation of translation, identified in screen for axon guidance and synaptogenesis	Y18	HDLBP:Y95	Q96CF6	EGF
CG3845-PC, isoform C	GGNDGGVSSGY*SSNYR (Y416)	49E1-1	NAT1/lethal(2)01424-initiation factor domain	autophagic cell death of salivary gland, regulation of translational initiation	Y416	PAIP1:Y 144	Q9H074	EGF
CG5434-PA	NSPATPVY*QETAPGPR (Y626)	92F2	Srp72-Tetratrico peptide repeat-7S RNA binding; translation factor activity,	SRP dependent cotranslational protein targeting to membrane?	Y626	Q5VTG8:Y648/K2C6C:Y551	P48668/Q5VTG8	EGF
CG8963-PA, isoform A	HQQY*QQAGGAGGGAPY*GQQQPR (Y97, Y109)	53E4-4	CG8963-eIF-4γ domain	protein biosynthesis (initiation factor), olfactory behaviour	Y109	TREF1:Y326/BCAR2:Y326/Q05GC8:Y326	Q96PN7/Q05GC8/Q05GC6	EGF
CG10377-PB, isoform B	SGSEY*DYGGYGSGYDYDYSNYVK (Y372)	27C4	Hrb27C- (Heterogeneous nuclear ribonucleoprotein at 27C)	nucleoplasm, gurken RNA localization in oocyte, activation of EGFR in follicle cells during oogenesis	Y372	ROAA:Y298/ROA2:Y336/Q53F64:Y297	Q99729/P22626/Q53F64	EGF
	Other Signaling proteins -protein binding		Other Signaling proteins -protein binding	Other Signaling proteins -protein binding
CG1487-PA	DFVDHVTHVDPIDGVVFIDPEY*VK (Y88)	100E3-3	krz-(kurtz) - Ca binding, (novel nonvisual arrestin) neural gene	Notch signaling, intracellular protein transport (endocytosis)-TypeI melanotic tumour gene	Y88	ARRB2:Y48/ARRB1:Y47/ARRC:Y43/ARRB3;Y43	P32121/P49407/P36575/P36575-2	EGF
CG1921-PB, isoform B	LTNEY*VDTPLQHATR (Y201)	63D2-3	sty- (sprouty)-extracellular protein	antogonize EGFR and FGFR, MAPKKK cascade, branching morphogenesis	Y201	SPY1:Y53/SPY2:Y55/SPRE1:Y187	O43609/O43597/Q7Z699	EGF
CG1921-PB, isoform B	LLDSSPDY* (Y589)		sty- (sprouty)-extracellular protein	antogonize EGFR and FGFR, MAPKKK cascade, branching morphogenesis	Y589	PEAR1:Y822	Q5VY43	EGF
CG3413-PB, isoform B	SGRY*SPVY*SPETGR (Y622 and Y626)	58D3	wdp-(windpipe)	transmembrane leucine and leucine rich repeats, trachea specific	Y622	MFHAS1:Y 929	Q9Y4C4	EGF
CG3413-PB, isoform B	Y*SPVY*SPETGR (Y622 and Y626)		wdp-(windpipe)	transmembrane leucine rich familt, trachea specific	Y626	SLIK5:Y893	O94991	EGF
CG3585-PA	CMSGNSSSTVNQDDDGY*AR (Y1682)	5E1-3	CG3585 - DmX-novel WD repeats-glycylpeptide N-tetradecanoyltransferase activity	Exocytosis, intracellular protein transport, tracheal system development	Y1682	DMXL1:Y-H1367	Q9Y485	EGF
CG5581-PA	TLASGNAGSGSLGY*EPR (Y371)	55C2	Ote-(Otefin) -LEMlike domain, nuclear envelope protein	role in vesicular attachment to chromatin, interacts with lamin, induced by Ras overexpression	Y371	PRG4:Y1290/MYCN:Y-H407	Q92954/P04198	EGF
CG6817-PA	YSSYPYCY*DEITMNNK (Y399)	66D5-6	foi -(fear of intimacy)-Zn ion transporter	gonad morphogenesis, tracheal branch fusion-Human homologue LIVI is estrogen responsive gene in breast cancer and mammary metastasis	Y399	O14572:Y 1082/FRY:C13orf14:Y1678	O14572/Q5TBA9	EGF
CG6817-PA	HNSHQQNHEGQDSNTIVTDLDGNAVY*AVNK (Y497)		foi -(fear of intimacy)-Zn ion transporter	gonad morphogenesis, tracheal branch fusion-Human homologue LIVI is estrogen responsive gene in breast cancer and mammary metastasis	Y497	SLC39A8:Y257	Q9C0K1	EGF
CG7221-PA	ATDDGTVCY*VNQQGK (Y29)	28D3	Wwox-oxidoreductase	Not known, Apoptosis?, odor behaviour?	Y29	WWOX:Y34	Q9NZC7	EGF
CG7439-PB, isoform B	QGQEGGY*QQRPPGQQPNQTQSQGQYQSR (y363, y381)	71E1-1	AGO2-(Argonaute 2)-PAZ domain	RNA interference, part of RISC complex	Y363	TRI33:Y336	Q9UPN9	EGF
CG7439-PB, isoform B	QGQEGGYQQRPPGQQPNQTQSQGQY*QSR (y381)		AGO2-(Argonaute 2)-PAZ domain	RNA interference, part of RISC complex	Y381	HORN:Y957	Q86YZ3	EGF
CG7565-PA	Y*SLIGNKDEEAANY*SR (Y990), (Y1003)	66B5	CG7565-chitinase-PKD, TIL domains	not known (poly cysteine kidney disease proteein domain), induced by ras overexpression in hemocytes	Y990	K0319:Y995/CNTN4:Y940/MEGF10:Y1061/KIAA0090:Y923/RP1-43E13.1;Y901	Q5VV43/Q8IWV2/Q96KG7/Q8N766/	EGF
CG7565-PA	YSLIGNKDEEAANY*SR (Y1003)		CG7565-chitinase-PKD, TIL domains	not known (poly cysteine kidney disease proteein domain), induced by ras overexpression in hemocytes	Y1003	TEN2:Y2022/ADAM15:Y735	Q9NT68/Q13444	EGF
CG7740-PA, isoform A	IY*PY*LATVGAAGVVEGGSDYLY*DAYSER(Y884,886,904)	62B2-3	prominin-like	intracellular protein transport, membrane bound, MUTATIONS IN HUMANS CAUSE RETINAL DEGENERATION	Y884	T-box1C:Y418	O43435-3/NP_542378	EGF
CG7740-PA, isoform A	IY*PY*LATVGAAGVVEGGSDYLY*DAYSER(Y884,886,904)		prominin-like	intracellular protein transport, membrane bound, MUTATIONS IN HUMANS CAUSE RETINAL DEGENERATION	Y886	?		EGF
CG7740-PA, isoform A	IY*PY*LATVGAAGVVEGGSDYLY*DAYSER(Y884,886,904)		prominin-like	intracellular protein transport, membrane bound, MUTATIONS IN HUMANS CAUSE RETINAL DEGENERATION	Y904	PROM1:Y828/Q96EN6:Y 819/AC133-2:Y819/Tbox1C:Y423	O43490/Q96EN6/AAM33415//NP_542378	EGF
CG7740-PA, isoform A	EQQDY*FEDASPSVSR (Y937)		prominin-like	intracellular protein transport, membrane bound, MUTATIONS IN HUMANS CAUSE RETINAL DEGENERATION	Y937			EGF
CG7740-PA, isoform A	Y*HNPPAAPPSSEYERPPPY*YYPGASEQD(Y986,1004)		prominin-like	intracellular protein transport, membrane bound, MUTATIONS IN HUMANS CAUSE RETINAL DEGENERATION	Y986	DDX51:Y646	NP_778236/Q8N8A6	EGF
CG7740-PA, isoform A	YHNPPAAPPSSEY*ERPPPYYYPGASEQD (Y998)		prominin-like	intracellular protein transport, membrane bound, MUTATIONS IN HUMANS CAUSE RETINAL DEGENERATION	Y998	T-box1C:Y490	NP_542378	EGF
CG7740-PA, isoform A	YHNPPAAPPSSEY*ERPPPY*YYPGASEQD (Y998, 1004)		prominin-like	intracellular protein transport, membrane bound, MUTATIONS IN HUMANS CAUSE RETINAL DEGENERATION	Y1004	ANKRD17:Y1404	AAH04173	EGF
CG7740-PA, isoform A	YHNPPAAPPSSEYERPPPYY*YPGASEQD (Y1005)		prominin-like	intracellular protein transport, membrane bound, MUTATIONS IN HUMANS CAUSE RETINAL DEGENERATION	Y1005	LAMC2:Y1185	Q13753/	EGF
CG7740-PA, isoform A	YHNPPAAPPSSEYERPPPYY*Y*PGASEQD (Y1005, 1006)		prominin-like	intracellular protein transport, membrane bound, MUTATIONS IN HUMANS CAUSE RETINAL DEGENERATION	Y1006	?		EGF
CG9749-PA	TPPVVNPPQVPSHY*APNY*PIGHPK (Y248,Y252)	88A9	Abi -(Ableson interacting protein)-SH3 domain	positive regulation of ableson kinase, cell adhesion, regulation of actin-based protrusions, interacts with Wasp to promote sensory organ development	Y252		Gene;EMS1	EGF
CG9749-PA	TPPVVNPPQVPSHY*APNYPIGHPK (Y248 )		Abi -(Ableson interacting protein)-SH3 domain	positive regulation of ableson kinase, cell adhesion, regulation of actin-based protrusions	Y248	ABI7:Y213/ABI1var:Y238/ABI iso4:Y 213/SSH3BP:Y213/SRC8:Y302	Q8IZP0-7/Q59G41/Q8IZP0-4/Q5W068/Q14247	EGF
CG15378-PA	Y*LGFEQIGSKY*Y*Y*IEKVSEK (Y136, Y146, Y147, Y148)	22C1	lectin-22C-chitin binding	spermatogenesis	Y147	REG1A:Y48	P05451	EGF
CG15378-PA	Y*LGFEQIGSKY*Y*Y*IEKVSEK (Y136, Y146, Y147, Y148)		lectin-22C-chitin binding	spermatogenesis	Y148	COLEC11:Y154/CL-K1-1c:Y106/REG1A:Y49/PGCB:Y 61/CLEC3A:Y 79	Q9BWP8/Q9BWP8-5/P05451/Q96GW7/O75596	EGF
CG16757-PA	EAQINQLY*AQVHKDPSK (Y1810)	62E4-5	Spn-(spinophilin)-PDZ domain, ecdysone inducible	protein phosphatase-1 binding (CNS)-neurabin II homologue	Y1810			EGF
CG16940-PC, isoform C	VPMVY*VPKDACAAHIGNK (Y468)	61B2	CG16940- exoribonucleaseII	RNA catabolism, part of RNAse complex	Y468	BRD4:Y670/BRD4-NUT:Y1046	O60885/AAO22237	EGF
CG33193-PA	NTY*SCTDSQPDY*YHAR (Y83,92)	94D10	sav-(salvador)-WW/Rsp5/WWP, SARAH	induction of apoptosis, negative regulation of cell proliferation, mutated in cancer cells	Y83	SAV1:Y-D49/GAS7:Y31	Q9H4B6/O60861	EGF
CG33193-PA	NTYSCTDSQPDY*YHAR (Y92)		sav-(salvador)-WW/Rsp5/WWP, SARAH	induction of apoptosis, negative regulation of cell proliferation	Y92	?		EGF
	Proteins with unknown molecular functions		Proteins with unknown molecular functions	Proteins with unknown molecular functions
	and known motiffs/expression pattern		and known motiffs/expression pattern	and known motiffs/expression pattern
CG1407-PA, isoform A	GDGY*SYPTSSDQSR (Y298)	46D5-7	CG1407-Zn finger DHHC type	not known	Y298	ZDHHC13:Y 470	Q8IUH4	EGF
CG3800-PA	DCTQADNPTCY*R (Y99)	59B6	CG3800 -DNA binding	not known	Y99	CNBP:Y99/CNBPVar1:Y100/ZFN9:Y 115/ZCCHC13-Y113	P62633/Q5U0E9/P62633-3/Q8WW36	EGF
CG4005-PA, isoform A	ANSADSTY*DAGSQSSINIGNK (Y116)	60B7-8	yki-(yorkie)	regulation of apoptosis and cell proliferation	Y116			EGF
CG5004-PA	GVGSNGGY*WNVPSNAAIYK (Y229)	15E3-5	CG5004-forkhear associated FAH, PH domains	not known	Y229	CENB5:Y163	Q96P50/Q5T7K8/Q96P50-2	EGF
CG5850-PA	STY*QPLAR (Y371)	30F2	CG5850	not known- a gene misregulated in cancers	Y371	MYT1:Y436/SEMA6C:Y586	Q6P6D5/Q9H3T2	EGF
CG5850-PA	LPPGAASAAAPIPESNDDY*ALLLGAGAGR (Y481)		CG5850	not known- one of the targets of hairy gene-misregulated in cancers	Y481	FUS/ATF1:Y218/C9orf150:Y227/T184B:Y-F407	Q9H4A8/Q8IV03/Q9Y519	EGF
CG6359-PA, isoform A	KQTLDDAY*AVPANFLEIDVVNPLTTMAAGK (Y26)	87C3	CG6359-phox like domain, phosphoinositide binding	not known intracellular protein transport?	Y26	SNX12:Y23/SNX3:Y22	Q9UMY4/O60493	EGF
CG6509-PA, isoform A	HSLY*GVTAEEINQKPIQR (Y843)	32F2	CG6509/ Dlg5-PDZ/DHR/GLGF- MAGUK domain	vesicular trafficking, cytoskeletal organisation, protein binding?	Y843	CARD14:Y485	Q9BXL6	EGF
CG6509-PA, isoform A	KQQVY*DVFHPPPLPK (Y945)		CG6509/ Dlg5-PDZ/DHR/GLGF- MAGUK domain	vesicular trafficking, cytoskeletal organisation, protein binding?	Y945	CARD14:Y525/PTPN13:Y1102	Q9BXL6/Q12923	EGF
CG8034-PA	IMSLAGVQSAAHGAGGDSGGY*TSQAEVNATQLR (Y251)	18B9-10	CG8034-MFS motiff	not known, mono-carboxylic transporter like, regulated upon starvation and sugar	Y251	SLC16A10:Y184/VMAT2:Y211	Q05BR4/Q05940	EGF
CG9047-PC, isoform C	SSPNNNAY*PYDQSGLPSSLR (Y473)	60E5-5	CG9047/CG34413-DUF798 domain	not known	Y473	SOAT1:Y429	P35610	EGF
CG9047-PC, isoform C	SSPNNNAYPY*DQSGLPSSLR (Y475)		CG9047/CG34413-DUF798 domain	not known-odor guided behaviour	Y475	SOAT1:Y431	P35610	EGF
CG9047-PC, isoform C	LGQAPY*LDLSPEVAER (Y550)		CG9047/CG34413-DUF798 domain	not known, gene involved in odor guided behaviour?	Y 550	TAB3:Y501	EAW99059/Q8N5C8	EGF
CG9170-PA, isoform A	QFESDGY*TSPSGVKGILRDSSITDISR (Y258)	14A4-5	CG9170-WW/Rsp5/WWP	not known	Y258	MYH3:Y757	P11055	EGF
CG9432-PB, isoform B	Y*AKKWGVTKLPAMVY*FR (Y1617, Y1631)	42C6-7	l(2)01289-(lethal (2) 01289/Fusion2)-protein disulfide isomerase activity	not known	Y1617	MAP1A:Y2214	P78559/AAB41132	EGF
CG9432-PB, isoform B	Y*AKKWGVTKLPAMVY*FR (Y1617, Y1631)		l(2)01289-(lethal (2) 01289/Fusion2)-protein disulfide isomerase activity	not known	Y1631	?		EGF
CG10254-PB, isoform B	EY*LMLKSSLPNGVVVRAY*EDRMDLMSVM#MVGPK( Y1130, Y1146)	95A7	CG10254	Ubiquitin ligase domain, anti-apoptosis?	Y1130	UBE2G2:Y13	P60604/AAC32312	EGF
CG12065-PB, isoform B	SMEY*NAYTR (Y327)	7F5-7	CG12065-oxidoreductase activity	not known-expressed during ras induced overproliferation of hemocytes	Y327	MORN1:Y103/CD2L6:Y296	Q5T089-2/Q9BWU1	EGF
CG12065-PB, isoform B	HVRLGDVVISY*VDK (Y484)		CG12065-oxidoreductase activity	not known-expressed during ras induced overproliferation of hemocytes	Y484	ZFPM1:Y593/FOG1:Y591/NOVA2:Y330	NP_722520/Q8IX07/NP_002507 or Q9UNW9	EGF
CG15817-PB, isoform B	DLATSTDQY*SGQNGGVNSGNGGSGSSK (Y401)	99A1	CG15817-ubiquitin thiolesterase activity	ubiquitin dependent proteolysis?	Y401	?		EGF
CG30084-PE, isoform E	PAPGGQNPY*ATLPR (Y488)	52C4-7	CG30084-actin bindingPDZ/DHR/GLGF	cytoskeletal organisation, cell motility	Y488	LDB3:Y437	O75112	EGF
CG30089-PA	GGGAPHGLLY*PEFQHRPPPPSYQASMQEY*R (Y1048, Y1067)	52C2-4	CG30089	novel mutant phenotypes that affect devlopment of nervous system	Y1067	Q59HA5:Y1034/ARC105:Y466/MED15:Y532	Q59HA5/AAC12944/Q96RN5	EGF
CG30387-PB, isoform B	ISNNNNNNQY*LHAEY*NR (Y1445, Y1450)	57D8-11	CG30387-receptor binding-ankyrin, KAP P-loop	not known	Y1445	ANK1IsoEr13:Y 1712	P16157-14	EGF
CG30387-PB, isoform B	ISNNNNNNQY*LHAEYNR (Y1450)		CG30387-receptor binding-ankyrin, KAP P-loop	not known	Y1450	ANK1IsoEr14:Y1588/Er4:Y1468	P16157-15/P16157-6	EGF
CG31304-PA	DSGLSDSSGSNY*CEGR (Y618)	88E1-1	CG31304-adaptor, Band4.1, RA domains	Signal transduction, protein binding	Y618	MPDZ:Y1088/MPDZ-Q4LE30:Y1092	O75970/Q4LE30	EGF
CG31652-PA	AGPPSEGSAPAY*DY*R (Y2007, Y2009)	25B4-5	CG31652/CG34124 -WD40-putative adaptor	Cilia biogenesis	Y2009	MYH4:Y1856/MYH1:Y1856/MYH15:Y1864/MYH6:Y1854/MYH2:Y1858	Q9Y623/P12882/Q9Y2K3/P13533/Q9UKX2	EGF
CG31652-PA	AGPPSEGSAPAY*DYR (Y2007)		CG31652/CG34124 -WD40-putative adaptor	Cilia biogenesis	Y2007			EGF
CG31652-PA	APPPTY*EESQR (Y2025)		CG31652/CG34124 -WD40-putative adaptor	Cilia biogenesis	Y2025			EGF
CG31998-PA	LIY*DDSYALNSMGPTTATTSNAR (Y1000)	102B1	CG31998	not known	Y1000	BNC2:Y 957	Q6ZN30	EGF
CG31998-PA	GY*FNGVCK (Y1216)		CG31998	not known-expressed in head?	Y1216	BNC2:Y 791	Q6ZN30	EGF
CG32177-PA	LPTY*EEVQM#EK (Y86)	74E4-4	CG32177	not known-eve and ftz regulated gene in blastoderm	Y86	NDFIP1:Y76	Q9BT67	EGF
CG32594-PC, isoform C	ILPCHQM#QHQQPSTTANY*AIPVWR (Y698)	13A5	CG32594	not known, expressed in CNS midline cells	Y698	MDC1:Y688/PMS1:Y 631/PMSnirsVa1:Y592/PMS1-Q3BDU4: Y 470	A2RRA8/P54277/Q5FBZ9/Q3BDU4	EGF
CG32594-PC, isoform C	QILQILPPLQPPPY*TQR (Y771)		CG32594	not known, expressed in CNS midline cells	Y771	PMS1:Y 788/PMSnirsVaiant 2:Y740	P54277/Q5FBZ8/Q4VAL4	EGF
CG33967-PA	LLWAQEEY*NHLK (Y176)	88D1	CG33967-WW/Rsp5/WWD domain (bind to containing proline/pThr/pSer	not known proline motiff:AP-P-P-AP-Y, mutation restricts cell growth/cell cycle progression in eye	Y176	WWC1:Y128	Q8IX03	EGF
	Proteins with unknown motiffs & functions		Proteins with unknown motiffs & functions	Proteins with unknown motiffs & functions
CG2225-PB, isoform B	GSSSTPAVSSNY*SSLPCCGVR (Y195)	39E6-7	CG2225	not known	Y195	MYST4:Y338/RGS22:Y193	Q8WYB5/Q8NE09	EGF
CG2225-PB, isoform B	LNGIGSY*ELYGYNGNDQR (Y555)		CG2225	not known	Y555			EGF
CG3760-PA, isoform A	VPSAPDGGNYNEDDEDSNGY*DNADVNK (Y137)	60E5-5	CG3760	not known	Y137	BRD2:Y170/CNGB3:Y469	CAP58468/NP_061971	EGF
CG3884-PB, isoform B	GCAY*VAY*GGAEHTK (Y54, Y57)	49E4-4	CG3884	not known	Y54	FOSL2:Y82	P15408	EGF
CG3884-PB, isoform B	GCAY*VAY*GGAEHTK (Y54, Y57)		CG3884	not known	Y57	DMBT1:Y1772	Q9UGM3	EGF
CG4334-PA	RPTNDNGY*GAVDER (Y144)	88E9-9	CG4334	metal ion (Zn) transport, membrane bound	Y144	SLC39A2:Y104	Q9NP94	EGF
CG5174-PJ, isoform J	TVYEAPLY*QR (Y120)	55C8-9	CG5174	not known	Y120	TPD54:Y126/NUF2:Y296	O43399/Q9BZD4	EGF
CG5174-PJ, isoform J	SIEASVGSAY*ENVK (Y169)		CG5174	not known	Y169	NUF2:Y388/CRCM:Y459	Q9BZD4/P23508	EGF
CG6683-PA	LY*ERELRNAPYEAHK (Y19)	66D5	CG6683-MADF-DNA binding	not known	Y19	PB1:Y 470	Q86U86	EGF
CG8516-PA	QTSVSQHSSISQADDVSSPY*SR (Y165)	85E9-9	CG8516	not known	Y165	LILBR3:Y101/SCEL:Y108	O75022/O95171	EGF
CG8516-PA	NIEGMY*AK (Y518)		CG8516	not known	Y518	DOCK5:Y1349	Q9H7D0	EGF
CG8516-PA	SNNDPGY*EQLQPHPVPSGEDEAK (Y658)		CG8516	not known	Y658	LILBR3-Iso2:Y 531	O75022-2	EGF
CG8516-PA	KSDYDPNY*EVLK (Y682)		CG8516	not known	Y682	DOCK5:Y1575	Q9H7D0	EGF
CG8516-PA	RPPVNADGSGY*STIPGADANHNY*ASILETK (Y713, Y725)		CG8516	not known	Y713	LILBR3-Iso2-Y:560	O75022-2	EGF
CG8516-PA	RPPVNADGSGY*STIPGADANHNY*ASILETK (Y713, Y725)		CG8516	not known	Y725	LILBR3:Y514	O75022	EGF
CG8547-PB, isoform B	KSSY*QYSSSGDNNVSYQGK (Y35)	50E6-6	CG8547 (DNMT2) Cytosine 5 methylDNA transferase	not known	Y35	VP13B:1016	Q7Z7G8	EGF
CG8547-PB, isoform B	SSYQY*SSSGDNNVSY*QGK (Y37)		CG8547 (DNMT2) Cytosine 5 methylDNA transferase	not known	Y37			EGF
CG8547-PB, isoform B	SSYQYSSSGDNNVSY*QGK (Y47)		CG8547 (DNMT2) Cytosine 5 methylDNA transferase	not known	Y47			EGF
CG8547-PB, isoform B	HSGTGGQQPFIDDVETFSPTDY*STLQSTAK (Y132)		CG8547 (DNMT2) Cytosine 5 methylDNA transferase	not known	Y132	EPB41-Q4VB86:Y140	Q4VB86	EGF
CG8547-PB, isoform B	DKPY*TLAHSPSGGHY*ESK (Y156, Y167)		CG8547 (DNMT2) Cytosine 5 methylDNA transferase	not known	Y167	EPB41-Q1WWM3:Y242	Q1WWM3	EGF
CG8547-PB, isoform B	TY*TYEIPATGPGSNTSTINR (Y231)		CG8547 (DNMT2) Cytosine 5 methylDNA transferase	not known	Y231	EPB41:Y268	Q5TB36	EGF
CG8547-PB, isoform B	TYTY*EIPATGPGSNTSTINR (Y233)		CG8547 (DNMT2) Cytosine 5 methylDNA transferase	not known	Y233			EGF
CG8547-PB, isoform B	NSDRPVVSNQSY*EIR (Y317)		CG8547 (DNMT2) Cytosine 5 methylDNA transferase	not known	Y317	TRDMT:Y197/EPB41:Y 361/CS0DA006YC23 variant:Y375	Q5TB36/BAD92610	EGF
CG8547-PB, isoform B	TVIY*NIHK (Y355)		CG8547 (DNMT2) Cytosine 5 methylDNA transferase	not known	Y355			EGF
CG8547-PB, isoform B	RGPDY*GSPSPFPVDGVEYPVNSNPPQR (Y439)		CG8547 (DNMT2) Cytosine 5 methylDNA transferase	not known	Y439	CCNK-Iso1:Y444/PI5PA:Y716	NP_001092872/Q15735	EGF
CG8547-PB, isoform B	RGPDYGSPSPFPVDGVEY*PVNSNPPQR (Y452)		CG8547 (DNMT2) Cytosine 5 methylDNA transferase	not known	Y452	CCNK-Iso1:Y458	NP_001092872	EGF
CG8547-PB, isoform B	GSGMY*EYESGSK (Y545)		CG8547 (DNMT2) Cytosine 5 methylDNA transferase	not known	Y545	CCNK-Iso1:Y545	NP_001092872	EGF
CG9773-PA	Y*TQSPTPSVVSGY*SSASR (Y9, Y21)	85A5	CG9773	not known	Y9	ADCY2:Y11/Q7RTV6:Y6	Q08462/Q7RTV6	EGF
CG9773-PA	YTQSPTPSVVSGY*SSASR (Y21)		CG9773	not known	Y21	VPP4:Y198	Q9HBG4	EGF
CG12004-PA, isoform A	DIM#TDAIHNFHPQY*QQYTQYSSEVTSAQR (Y384)	62A6	CG12004	not known	Y384	T184B:Y361/MGC9712:Y371	Q9Y519/Q6ZTR0	EGF
CG12004-PA, isoform A	DIMTDAIHNFHPQYQQY*TQYSSEVTSAQR (Y387)		CG12004	not known	Y387	T184B:Y364/MGC9712:Y374	Q9Y519/Q6ZTR0	EGF
CG12004-PA, isoform A	DIM#TDAIHNFHPQYQQYTQY*SSEVTSAQR (Y390)		CG12004	not known	Y390			EGF
CG13384-PC, isoform C	QPLLLQSDASDY*EGSR (Y38)	29B4-C1	CG13384	not known	Y38	S38A2:Y20/S38A5:Y19/S36A1:Y14	Q96QD8/Q8WUX1/Q7Z2H8	EGF
CG14423-PA	Y*FKNGQKVMLNTGSR (Y246)	3C3	CG14423	not known	Y246	CACNA1F:Y1769	O60840	EGF
CG14471-PB, isoform B	IGVTNLLLPLDSEELY*TR (Y1021)	42A7	CG14471	not known	Y1021	?		EGF
CG14799-PA	M#Y*Y*NSSSRPFWRK (Y69, Y70)	2B10	CG14779	not known	Y70	TAC2N:Y233	Q8N9U0	EGF
CG15705-PA	LDKHPGTQKVEFKKDIIDEVADQSVEY*DY*MK (Y40, Y42)	53A5	CG15705	not known	Y40	SNAPC1:Y187	Q16533	EGF
CG15705-PA	LDKHPGTQKVEFKKDIIDEVADQSVEY*DY*MK (Y40, Y42)		CG15705	not known	Y42	WNK1:Y545	Q9H4A3	EGF
CG15784-PA	GDLGFGFGPGYGYGY*GQTRPR (Y308)	4F10	CG15784	not known	Y308	CAC1B:Y1379/CTSR1:351	Q00975/Q8NEC5	EGF
CG17255-PA, isoform A	YYGSGGEQSEHSEDVDEECY*SSGGGGAAR (Y1148)	9C6-D1	CG17255	not known	Y1148	SON:Y963/SON-E:Y963/SON-Isoform J:Y1136	P18583/P18583-6/P18583-10	EGF
CG30015-PB, isoform B	QDHSQVAVQPDSQAQSQSPQEAMY*QAQR (Y201)	47C3-5	CG30015	not known	Y201	ZAN:Y292	Q9Y493	EGF
CG33635-PA	SDLDEY*LLLQSDQK (Y11)	21B3	CG33635-new annotation	golgi to endosome transport	Y11	SFT2C:Y11	Q587I9	EGF
	Fly protein Summary:
	Number of unique proteins	177	Color codes used in the Data
	Number of non-redundant peptides	283	Highlighted ones conserved in Humans thar are published in vivo sites on Human proteins
	Number of individual pY events	325	Interesting novel phosphorylation on fly proteins that are conserved in Humans and are not available in the literature
	Number of pY events conserved in Human Orthologs and Paralogs	244
	Novel pY events conserved	153
	Published pY events	91
	Fly specific pY events	81

## Sheet: pYdataI+E
Table S1 (d)	Tyrosine phosphpopeptides that were found insulin stimulated/ EGFR stimulated/ overnight starved S2 (ErbB1) cells
						Conserved position of respective fly
Description	Classified pY peptide Sequences	Chr. Location	Name	Function		pY event on human Ortholog/paralog
	Tyrosine Kinases		Tyrosine Kinases	Tyrosine Kinases	specific pY on fly	Conserved pY in Human Ortholog/Paralog	Protein Accession#	GF Stimulation
CG number	Cytoplasmic tyrosine kinases		Cytoplasmic tyrosine kinases	Cytoplasmic tyrosine kinases
CG7524-PD, isoform D	VIADDEY*CPK (y434)	64B11-12	Src64B-(Src oncogene at 64B)	EGFR signaling, Sev RTK, MAPKKK cascade, tracheal branching	Y434	SRC; Y419	P12931	Insulin/EGF
CG7873-PB, isoform B	IFVALY*DYDAR (y72)	42A6-7	Src42A (Src oncogene at 42A)	JNK cascade, Dorsal closure, negative regulation of EGFR and Torso RTKs	Y72			Insulin/EGF
CG7873-PB, isoform B	LIKEDEY*EAR (y400)		Src42A (Src oncogene at 42A)	JNK cascade, Dorsal closure, negative regulation of EGFR and Torso RTKs	Y400	FRK:Y387	P42685	Insulin/EGF
CG7873-PB, isoform B	LEDFY*TSDQSDYK (y504)		Src42A (Src oncogene at 42A)	JNK cascade, Dorsal closure, negative regulation of EGFR and Torso RTKs	Y504			Insulin/EGF
CG7873-PB, isoform B	LEDFYTSDQSDY*K (y511)		Src42A (Src oncogene at 42A)	JNK cascade, Dorsal closure, negative regulation of EGFR and Torso RTKs	Y511	FRK:Y497	P42685	Insulin/EGF
CG7873-PB, isoform B	LEDFYTSDQSDYKEAQAY* (y517)		Src42A (Src oncogene at 42A)	JNK cascade, Dorsal closure, negative regulation of EGFR and Torso RTKs	Y517			Insulin/EGF
CG12019-PA	EEPIY*TGVSTEDVD (y380)	62B4	Cdc37 ( Cyclin dependent protein tyrosine kinase)	cell cycle, RTK signaling, chaperone with Hsp90, spermatogenesis, interacts with auroraB &Hsp90	Y380			Insulin/EGF
	Receptor Tyrosine Kinases		Receptor Tyrosine Kinases	Receptor Tyrosine Kinases
CG8222-PB, isoform B	MSDNY*ELHR (y994)	28F4-5	Pvr-(PDGF and VEGF receptor related)	Cell migration (follicle border cell), JNK activation in dorsal closure	Y994			Insulin/EGF
CG8222-PB, isoform B	Y*ANVGFPIHSY*INEPHNNNTQPPTHR (Y1007,Y1017)		Pvr-(PDGF and VEGF receptor related)	Cell migration (follicle border cell), JNK activation in dorsal closure	Y1007			Insulin/EGF
CG8222-PB, isoform B	YANVGFPIHSY*INEPHNNNTQPPTHR (Y1017)		Pvr-(PDGF and VEGF receptor related)	Cell migration (follicle border cell), JNK activation in dorsal closure	Y1017			Insulin/EGF
CG8222-PB, isoform B	TGSGTATY*SYDR (y1055)		Pvr-(PDGF and VEGF receptor related)	Cell migration (follicle border cell), JNK activation in dorsal closure	Y1055			Insulin/EGF
CG8222-PB, isoform B	TGSGTATYSY*DR (y1057)		Pvr-(PDGF and VEGF receptor related)	Cell migration (follicle border cell), JNK activation in dorsal closure	Y1057	PGFRA:Y762/PGFRB:Y771	P16234/P09619	Insulin/EGF
CG8222-PB, isoform B	SMY*RGDNY*K (y1155, y1160)		Pvr-(PDGF and VEGF receptor related)	Cell migration (follicle border cell), JNK activation in dorsal closure	Y1155	VGFR1:Y1048/VEGFR2Y1054/VEGFR3:1063/Q86W07Y1163/RET:Y900/Fms-TK;Y 261	P17948/P35968/P35916/Q86W07/P07949/Q59GQ9	Insulin/EGF
CG8222-PB, isoform B	SMY*RGDNY*K (y1155, y1160)		Pvr-(PDGF and VEGF receptor related)	Cell migration (follicle border cell), JNK activation in dorsal closure	Y1160	PGFRA:Y849/PGFRB:Y857/VGFR1:Y1053/VEGFR2:Y1059/VEGFR3:Y1068/Q86W07:Y1168/RET1: Y905/Q59GQ9:Y266	P16234/P09619/P17948/P35968/P35916/Q86W07	Insulin/EGF
CG8222-PB, isoform B	FANMLGEDVASHY*LDLNNPYMQSNIEY*M#K (y1273,y1287)		Pvr-(PDGF and VEGF receptor related)	Cell migration (follicle border cell), JNK activation in dorsal closure	Y1273	PGFRA:Y 962/PGFRB:970	P16234/P09619	Insulin/EGF
CG8222-PB, isoform B	FANM#LGEDVASHYLDLNNPY*MQSNIEYMK (y1280)		Pvr-(PDGF and VEGF receptor related)	Cell migration (follicle border cell), JNK activation in dorsal closure	Y1280	VEGFR1:Y1169	P17948	Insulin/EGF
CG8222-PB, isoform B	FANMLGEDVASHYLDLNNPYMQSNIEY*MK (y1287)		Pvr-(PDGF and VEGF receptor related)	Cell migration (follicle border cell), JNK activation in dorsal closure	Y1287	KGFR2:Y782/VEGFR2;Y 1175	P21802/P35968	Insulin/EGF
CG8222-PB, isoform B	QSTDY*LALMGSPDELAPAAPR (1295)		Pvr-(PDGF and VEGF receptor related)	Cell migration (follicle border cell), JNK activation in dorsal closure	Y1295	VEGFR1:Y 1184	P17948	Insulin/EGF
CG8222-PB, isoform B	IEELPDDY*M#EMSR (y1330)		Pvr-(PDGF and VEGF receptor related)	Cell migration (follicle border cell), JNK activation in dorsal closure	Y1330	PGFRB:Y1021/VEGFR3:Y1230	P09619/P35916	Insulin/EGF
CG8222-PB, isoform B	LNGEPSENY*VNM#KPPR (y1460)		Pvr-(PDGF and VEGF receptor related)	Cell migration (follicle border cell), JNK activation in dorsal closure	Y1460			Insulin/EGF
CG8222-PB, isoform B	TTTGGGGAAAGASTEAFSNPSY*QPLSTVNEK (y1495)		Pvr-(PDGF and VEGF receptor related)	Cell migration (follicle border cell), JNK activation in dorsal closure	Y1495	VEGFR3Long form:Y 1363	Q86W07	Insulin/EGF
CG17245-PA	QNDNY*HIPYSK (Y1745)	102A1	plexB - (plexin B)-RTK, Receptor for semaphorin1a &1b	Rac and rho dependent signals control axon guidance and cell migration, CNS development	Y1745	PLXNA2:Y1605	Q5JRL6	Insulin/EGF
	Phosphatases		Phosphatases	Phosphatases
CG9493-PA	SLVNGSIEPIY*ENVPLPQR (Y729)	26C3	Pez- tyrosine phosphatase (FERM PTP family)	Band4.1/ezrin related PTPase	Y729			Insulin/EGF
	S/T Kinases		S/T Kinases	S/T Kinases
CG2049-PB, isoform B	QPPQQQPIY*ANQYELNVAK (y792)	45C1	Pkn-(protein kinase related to Kinase N)	GTPase effector, Rac and rho dependent ,dorsal closure (JNK cascade)	Y792			Insulin/EGF
CG2049-PB, isoform B	AAAAASVY*SPSSSTTSNSNQQQQQQR (y810)		Pkn-(protein kinase related to Kinase N)	GTPase effector, Rac and rho dependent signals control cell shape changes during dorsal closure (JNK cascade)	Y810	PKN2:Y624	Q16513	Insulin/EGF
CG18582-PA	TDQTNLQQY*R (y221)	14F2	mbt - (mushroom bodies tiny)	JNKcascade, MAPKKK cascade, eye photoreceptor development, cell polarity, proliferation, binds to cdc42	Y221	PAK7:Y230	Q9P286	Insulin/EGF
	Receptor S/T kinases		Receptor S/T kinases	Receptor S/T kinases
CG14895-PB, isoform B	DEQDKNPDAAY*HAVK (Y69)	89B16-17	Pak3	Cytoskeletal (actin filament) organisation,	Y69	TNIK:Y210/KIAA1264:Y306	Q9UKE5/Q9P286	Insulin/EGF
	Other Kinases		Other Kinases	Other Kinases
CG1884-PA, isoform A	IKVGAAPATLY*AVY*SEFAR (y1345, y1348)	45F1-4	Not1-carbohydrate kinase domain	carbohydrate metabolism, negative regulation of transcription	Y1345			Insulin/EGF
CG1884-PA, isoform A	IKVGAAPATLY*AVY*SEFAR (y1345, y1348)		Not1-carbohydrate kinase domain	carbohydrate metabolism, negative regulation of transcription	Y1348	CNOT1:Y1567/KIAA1007:Y1031/Q8IWB8Y1491	A5YKK6/Q9Y2L0/Q8IWB8	Insulin/EGF
CG2210-PA	PFFPGLVNY*M#NSGPVVPMVWEGLNVVK (Y87)	100D2	awd-(abnormal wing discs/Killer of prune) nucleotide diphospahate kinase	FGF signaling during tracheal development, (killer of prune)	Y87	NME1-NME2:Y207/NDKB:Y67/NDK3/4:Y87	Q32Q12/P22392/Q6FHN3/Q13232	Insulin/EGF
	Other Receptors		Other Receptors	Other Receptors
CG2086-PA, isoform A	STM#STDY*GDDCNASGR (y440)	62B1	drpr - (draper) receptor at ECM, EGF-like domain	cell adhesion, phagocytosis	Y440			Insulin/EGF
CG2086-PA, isoform A	VGSY*SINY*NHDLLTK (y453, y457)		drpr - (draper) receptor at ECM, EGF-like domain	cell adhesion, phagocytosis	Y457	MEG11:Y790	A6BM72	Insulin/EGF
CG2086-PA, isoform A	TNPIVY*NESLKEEHVY*DEIK (Y476,Y486)		drpr - (draper) receptor at ECM, EGF-like domain	cell adhesion, phagocytosis	Y476,Y486	MEG11:Y812,Y835	A6BM72	Insulin/EGF
CG2411-PA	SSNSSIQMPNDWTY*QPR (Y1192)	44D5-E1	ptc-(patched)-segment polarity gene-Hh receptor)	Hedgehog signaling, Dpp, wingless (-ve regulator in all of them) Wnt signaling, intracellular trafficking of sex lethal	Y1192	PTCH1:Y-H 1277/ Y-H1126/PTCH2:Y-H1175	Q13635/:Q5VZC2/Q9Y6C5	Insulin/EGF
CG3171-PA	GSSSSGGGSY*MTTTCTR (Y254)	5A11-12	Tre1 - (trapped in endoderm-1)-GPCR/taste receptor	Transepithelial migration of germ cells,trehalose taste recptor, expressed in body wall wing discs	Y254	TAAR9: Y245	Q96RI9	Insulin/EGF
CG3171-PA	NSINQM#CQTY*SV (Y390)		Tre1 - (trapped in endoderm-1)-GPCR/taste receptor	Transepithelial migration of germ cells,trehalose taste recptor, expressed in body wall wing discs	Y390	MTR1A:Y-D348	P48039	Insulin/EGF
CG5481-PA	YVGEYSNIPTDY*AEVSSFGK (Y1136)	22A1	lea - (leak/D-Robo2)-axon guidance rceptor	axon guidance	Y1136	CNTN3: Y876	Q9P232	Insulin/EGF
CG5481-PA	HGNASPAPY*ATSSILSPHQQQQQQQPR (Y1160)		lea - (leak/D-Robo2)-axon guidance rceptor	axon guidance	Y1160	HMCN1:Y 2861	Q96RW7	Insulin/EGF
CG5481-PA	SVY*SEQYYYPK (Y1250)		lea - (leak/D-Robo2)-axon guidance rceptor	axon guidance	Y1250	ROBO1:Y-D1332	Q9Y6N7	Insulin/EGF
CG5481-PA	SVYSEQY*YYPK (Y1254)		lea - (leak/D-Robo2)-axon guidance rceptor	axon guidance	Y1254	Fibulin6:Y2342	Q96RW7	Insulin/EGF
CG5481-PA	SVY*SEQYY*YPK (Y1250, Y1255)		lea - (leak/D-Robo2)-axon guidance rceptor	axon guidance	Y1255	HMCN1:Y3053	Q96RW7	Insulin/EGF
CG5481-PA	LSNCHTY*EAAPGAK (Y1277)		lea - (leak/D-Robo2)-axon guidance rceptor	axon guidance	Y1277	HMCN1:Y3128	Q96RW7	Insulin/EGF
CG5481-PA	KNGQECIKEPSELIY*APGSVASER (Y1435)		lea - (leak/D-Robo2)-axon guidance rceptor	axon guidance	Y1435	DCC: Y1420	P43146	Insulin/EGF
CG9211-PA	NDTDQDAPY*YQRPSSYDY*DPTLR (Y799, Y808)	27C6	iHog (interference hedgehog), Fibronectin typeIII	positive regulation of smoothened signaling pathway, cell adhesion	Y799	L1CAM1:Y1070/N-CAML1:Y1075	A4ZYW4/P32004	Insulin/EGF
CG9211-PA	NDTDQDAPYY*QRPSSYDYDPTLR (Y800)		iHog (interference hedgehog), Fibronectin typeIII	positive regulation of smoothened signaling pathway, cell adhesion	Y800	MUSK:Y776/PTPRF:Y1311/CDON:Y1070/MXRA5:Y2709/DCC:Y 681	O15146/P10586/Q4KMG0/Q9NR99/P43146	Insulin/EGF
CG9211-PA	NDTDQDAPYY*QRPSSY*DYDPTLR (Y800, 806)		iHog (interference hedgehog), Fibronectin typeIII	positive regulation of smoothened signaling pathway, cell adhesion	Y806	DCC:Y696/L1CAM:Y495	Q49AK4/Q86SE4	Insulin/EGF
CG9211-PA	NDTDQDAPY*YQRPSSYDY*DPTLR ( Y799,Y808)		iHog (interference hedgehog), Fibronectin typeIII	positive regulation of smoothened signaling pathway, cell adhesion	Y808	BOC:Y979/KIAA0230:1347/MXRA5:Y2717	Q9BWV1/Q92626/Q9NR99	Insulin/EGF
CG12086-PA	ILIHNMEDDLY* (Y644)	62A3	cue-(cueball)-LDL lipoprotein receptor-YWTD repeat	mutations show defects in spermatogenesis	Y644	LRP5:Y1573/gp330:Y4285	O75197/Q7Z5C1	Insulin/EGF
CG13521-PB, isoform B	LLSHVNSSQSNY*NNSDGGTDYAEVDTR (Y1041)	59A2-A3	robo(roundabout)- D-Robo1	axon guidance, tracheal cell migration	Y1041	O60469-2:Y1128/CNTN4:Y880	O60469-2/Q8IWV2	Insulin/EGF
CG13521-PB, isoform B	LLSHVNSSQSNYNNSDGGTDY*AEVDTR (Y1050)		robo(roundabout)- D-Robo1	axon guidance, tracheal cell migration	Y1050	ROBO2:Y985	Q9HCK4	Insulin/EGF
CG13521-PB, isoform B	HAASEY*QAGLNAAR (Y1267)		robo(roundabout)- D-Robo1	axon guidance, tracheal cell migration	Y1267	SDK2:Y1958/SDK2-3:Y1939/SDK2-4Y1958	Q58EX2/Q58EX2-3/Q58EX2-4	Insulin/EGF
CG17800-PD, isoform D	DDVVY*NQTM#GPGATLDK (Y1656)	43A4-B1	Dscam - (Down syndrome cell adhesion molecule)	axon guidance receptor (Down syndrome cell adhesion molecule)	Y1656	PGBM:Y3703/Fibulin6:Y2083	P98160/Q96RW7	EGF
CG17800-PD, isoform D	DELGY*IAPPNR (Y1679)		Dscam - (Down syndrome cell adhesion molecule)	axon guidance receptor (Down syndrome cell adhesion molecule)	Y1679			Insulin/EGF
CG17800-PD, isoform D	KLPPVPGSNY*NTCDR (Y1695)		Dscam - (Down syndrome cell adhesion molecule)	axon guidance receptor (Down syndrome cell adhesion molecule)	1695	Fibulin6:Y2167	Q96RW7	Insulin/EGF
CG17800-PD, isoform D	NPNLY*EELK (Y1724)		Dscam - (Down syndrome cell adhesion molecule)	axon guidance receptor (Down syndrome cell adhesion molecule)	Y1724	Fibulin6:Y2290	Q96RW7	Insulin/EGF
CG17800-PD, isoform D	APPVPMHGNHY*GHAHGNAECHY*R (Y1739, Y1750)		Dscam - (Down syndrome cell adhesion molecule)	axon guidance receptor (Down syndrome cell adhesion molecule)	Y1739	DSCL1:Y1744	Q8TD84	Insulin/EGF
CG17800-PD, isoform D	HPGM#EDEICPY*ATFHLLGFR (Y1762)		Dscam - (Down syndrome cell adhesion molecule)	axon guidance receptor (Down syndrome cell adhesion molecule)	Y1762	Q59ES6:Y1734/OBSCN:Y6906/Q5VST9-2:Y6907/Fibulin6:Y5296	Q59ES6/Q5VST9/Q5VST9-2	Insulin/EGF
CG17800-PD, isoform D	NSQGGQSSIY*TPAPEYDDPANCAEEDQYR (Y1839)		Dscam - (Down syndrome cell adhesion molecule)	axon guidance receptor (Down syndrome cell adhesion molecule)	Y1839	Fibulin6:Y2433	Q96RW7	Insulin/EGF
CG17800-PD, isoform D	KNSQGGQSSIYTPAPEY*DDPANCAEEDQYR (Y1845)		Dscam - (Down syndrome cell adhesion molecule)	axon guidance receptor (Down syndrome cell adhesion molecule)	Y1845	Fibulin6:Y2439	Q96RW7	Insulin/EGF
CG17800-PD, isoform D	KNSQGGQSSIYTPAPEYDDPANCAEEDQY*RR (Y1857)		Dscam - (Down syndrome cell adhesion molecule)	axon guidance receptor (Down syndrome cell adhesion molecule)	Y1857			Insulin/EGF
	Ligands for receptors		Ligands for receptors	Ligands for receptors
	Adaptors		Adaptors	Adaptors
CG3048-PA, isoform A	CEFCQSEFSGAGLEEHNGSCGQEPVY*CEAK (Y189)	24E1-4	Traf1(TNF-receptor associated factor1)	I-NF kappaB cascade, JNKcascade (binds to misshapen- Ste20 kinase), Toll signaling (dorsal closure, autophagic cell death)	Y189	TRAF4:Y166	Q9BUZ4	Insulin/EGF
	Cytoskeleton related		Cytoskeleton related	Cytoskeleton related
	Actin Binding proteins		Actin Binding proteins	Actin Binding proteins
CG14996-PB	AGANVISLQY*GSNK (Y169)	65A6-7	Chd64-calponin repeats	Ras mediated proliferation of hemocytes	Y169			Insulin/EGF
CG31332-PC, isoform C	TPSFNGSLY*SSSR (Y381)	85E4-4	unc-115	Cell motility, CNS development	Y381	ABLIM1:Y406	O14639	Insulin/EGF
CG31332-PC, isoform C	DLKEHAKY*RKWKQNNLDPRNASRTPSASK (Y601)		unc-115	Cell motility, CNS development?	Y601	LIMD1:Y513/JUB:Y379	Q9UGP4/Q96IF1	Insulin/EGF
CG31332-PC, isoform C	TPSASKEPLY*K (Y626)		unc-115	Cell motility, CNS development	Y626	PDLI17:Y333/LIMK1:Y514/LIMK2:Y511	Q9NR12/P53667/P53671	Insulin/EGF
	Other proteins in cytoskeleton		Other proteins in cytoskeleton	Other proteins in cytoskeleton
CG31363-PD, isoform D	LLTTNGHY*NGK (Y116)	86E11-13	Jupiter	not known, colocalize with microtubule cytoskeleton, regulated by eve?	Y116			Insulin/EGF
CG31363-PD, isoform D	SEGNPVTGEGY*KVVANEY*SQR (Y155, Y162)		Jupiter	not known, colocalize with microtubule cytoskeleton	Y155, Y162			Insulin/EGF
	Ras superfamily proteins		Ras superfamily proteins	Ras superfamily proteins
	RasGAPs		RasGAPs	RasGAPs
CG9209-PC, isoform C	AAEKIY*ATLR (Y363)	14A5-6	vap-(vacuolar peduncle)	Neuronal degeneration	Y363	RASA1:Y460	P20936	Insulin/EGF
CG9209-PC, isoform C	CLQNLANLIEFGGKEQY*MEVVNPFILK (Y858)		vap-(vacuolar peduncle)	Neuronal degeneration	Y858	RASA1:Y952/NGAP:Y989	P20936/Q9UJF2	Insulin/EGF
	GEFs		GEFs	GEFs
CG4800-PA	LVDDVIY*EVYGK (Y28)	86D8	Tctp-(Translationally controlled tumour protein)-GEF	epistatic to Tsc1 and dRheb, but acts upstream of dS6k,	Y28			Insulin/EGF
CG4800-PA	LVDDVIYEVY*GK (Y31)		Tctp-(Translationally controlled tumour protein)-GEF	epistatic to Tsc1 and dRheb, but acts upstream of dS6k,	Y31			Insulin/EGF
	RhoGDI		RhoGDI	RhoGDI
CG7823-PA	HHPEHHDDDVHDANY*QAPPEK (Y22)	76D5	RhoGDI-Rho-GDP dissociation inhibitor	regulation of RhoGTP, keeps rho inactive	Y22	ARHGDIA:Y27/ARHGDIB:Y24	P52565/P52566	Insulin/EGF
	Proteases		Proteases	Proteases
CG3943-PA	FLDY*ETLPESK (Y188)	21E2-2	kraken-Serine hydrolase	expressed in gastric caeca during embyogenesis	Y188			Insulin/EGF
CG11430-PB, isoform B	NNGM#NY*GASGDIV (Y344)	54F1-3	olf186-F/Orai	NOT-serine type endopeptidase, proteolysis?	Y344	RP11-419L10.1:Y818/SWi1-like:Y1316/SWI/SNF CRC:Y1247	Q8NFD5/EAW47681/AAN03447	Insulin/EGF
	Transporters		Transporters	Transporters
	Cation transporters		Cation transporters	Cation transporters
CG3979-PB, isoform B	MIY*TPPPLDIK (Y10)	75E1-2	Indy - (Im not dead yet)-Sodium/sulfate symporter domain	Na+ dicarboxylate transporter, life span extension	Y10	Q59GD8:Y238	Q59GD8	Insulin/EGF
CG3979-PB, isoform B	INHEPQY*QIVGGNK (Y202)		Indy - (Im not dead yet)-Sodium/sulfate symporter domain	Na+ dicarboxylate transporter, life span extension	Y202	S13A1:Y172	Q9BZW2	Insulin/EGF
CG32000-PD, isoform D	LSWWHSPVDMHY*VATESVQPK (Y66)	102A6-8	CG32000-ATPase	cation transport, calcium ion homeostasis?	Y66	DKFZp779O2152:Y130/Q8N3X5:Y167	Q7Z675/Q8N3X5	Insulin/EGF
	Signaling related ABC superfamily		Signaling related ABC superfamily	Signaling related ABC superfamily
CG3164-PC, isoform C	RPAVDLAFHNLTY*R (Y54)	21B2	CG3164-AAA ATP ase	Domain of ABC transporter, Lipid metabolism?	Y54	ABCG1:Y84/ABCG4:Y68/ABCG2:Y44	P45844/Q9H172/Q9UNQ0	Insulin/EGF
CG3164-PC, isoform C	SSADY*AGLK (Y326)		CG3164-AAA ATP ase	Domain of ABC transporter, Lipid metabolism?	Y326			Insulin/EGF
CG4225-PA	LGASDEAVY*EAAR (Y683)	89A6	CG4225-ATP binding, AAA Atpase	extracellular transport, part of ATP binding cassette (ABC) transporter complex	Y683	ABCB7:Y579	O75027	Insulin/EGF
CG4225-PA	EDGIY*ADMWQQQLK (Y805)		CG4225-ATP binding, AAA Atpase	extracellular transport? Domains of (ABC) transporter complex,	Y805	ABCB6:Y818/ABCB7:Y701/ABCB9:Y737/MDR1:Y1267	Q9NP58/O75027/Q6P2Q0/P08183	Insulin/EGF
CG6842-PA	LYEHGVEY*FLHTIK (Y39)	16F1-2	CG6842/ Vps4 -AAA ATPase	Intracellular protein transport	Y39	VPS4A:Y38/VPS4B:Y40	Q9UN37/O75351	Insulin/EGF
CG8498-PA	NLNTTPGDNDLLELY*SLYK (Y30)	28E9-9	CG8498-acyl-CoA binding	acyl-coA homeostasis, lipid transport (ACBP regulator of insulin release from pancreatic cells	Y30	ACBD7:Y30/ACBP:Y30	Q8N6N7/P07108	Insulin/EGF
	Vesicular mediated transporters		Vesicular mediated transporters	Vesicular mediated transporters
CG17119-PA, isoform A	TNESPPPSEVTTEKY* (Y397)	94D10	CG17119-cystine transporter	novel cystinosin/ERS1repeat, Lysosomal cystine transport	Y397			Insulin/EGF
	Oligopeptide transporters		peptide & aminoacid transporters	peptide & aminoacid transporters
CG2913-PA, isoform A	KTNGIEAEPGY*GAYR (Y728)	3F3-4	yin/opt1 - TGF beta-like extracellular region	oligopeptide transport	Y728			Insulin/EGF
CG2913-PA, isoform A	KTNGIEAEPGYGAY*R (Y731)		yin/opt1 - TGF beta-like extracellular region	oligopeptide transport	Y731			Insulin/EGF
CG2913-PA, isoform A	KTNGIEAEPGYGAY*RNHAY*DNDFSEA (Y731, Y736)		yin/opt1 - TGF beta-like extracellular region	oligopeptide transport	Y736			Insulin/EGF
	Ion channel proteins		Ion channel proteins	Ion channel proteins
CG5670-PA, isoform A	ISPEELY*QR (Y70)	93A4	Atpα (Na pump α subunit)	cation transport, regulation of tracheal tube length	Y70			Insulin/EGF
CG5670-PA, isoform A	EAFNNAY*MELGGLGER (Y560)		Atpα (Na pump α subunit)	cation transport, regulation of tracheal tube length	Y560	ATP1A3:Y532/AT1A2:Y539/AT1A1:Y542/AT1A4:Y553	P13637/P50993/P05023/P20648	Insulin/EGF
CG5751-PA	LVY*NVLDMSAIDYAIY*Y*K (Y627, Y640; Y641)	66E3-3	TrpA1-(Transient receptor potential A1)- ankyrin repeat	Ca2+ ion transport, calcium channel activity, regulates thermotaxis	Y641	ANR28:Y523/INVS:Y566/TNKS2:Y569	O15084/Q9Y283/Q9H2K2	Insulin/EGF
CG7720-PA, isoform A	IQLDIVPGEGETGVY*R (Y672)	91C6-D1	CG7720-cation transporter	Na/I symporter activity-LPS inducible gene	Y672			Insulin/EGF
	DNA/RNA binding proteins		DNA/RNA binding proteins	DNA/RNA binding proteins
	Transcription related		Transcription Factors	Transcription Factors
CG3606-PA, isoform A	GDDEGSSGGGGGGGYGGGGGGGGY*DR (Y326)	14B8-9	caz-(cabeza )-RNA binding	Sarcoma associated RNA binding fly homologue	Y326	FUS:Y468/Q13344:Y471/hnRNPG-T:Y 319	P35637/Q13344/O75526	Insulin/EGF
CG5821-PA	DQYADVY*QQR (Y121)	58D8-E1	qkr58E-2 (quaking related 58E-2)	STAR(signal transduction&RNA activation) protein, maxi-KH domains,apoptosis	Y121			Insulin/EGF
	Translation related		Translation factors	Translation factors
CG1873-PB, isoform B	STTTGHLIY*K (Y29)	100D2	Ef1α100E-(Elongation factor 1α100E)-EFTu domain	protein biosynthesis (elongation factor)-longevity in flies?	Y29	EF1A1:Y29/EF1A2:Y29	P68104/Q05639	Insulin/EGF
CG5119-PH, isoform H	VVGSKPLY*VALAQR (Y358)	55B8-9	pAbp-(polyA binding protein)	regulation of translation, bicoid mRNA localization?	Y358	PABP1:Y364/PABP3:Y364/PABP4:Y364	P11940/Q9H361/Q13310	Insulin/EGF
CG6388-PA	LEIVPM#LKFRSAILHAGY*R (Y426)	33E4-4	CG6388-SAM motiff	t-RNA modification?	Y426	Q8IWH5:Y426	Q8IWH5	Insulin/EGF
CG9124-PA, isoform A	VDELY*QEAVR (Y235)	25C3	eIF-3p40-(Eukaryotic initiation factor 3 p40 subunit)-Mov34/MPN/PAD1	protein biosynthesis	Y235			Insulin/EGF
CG9748-PA	WKEGGGSNVDY*TK (Y251)	85A5	bel-(belle) -DEAD/DEAH box/ATP dependent helicase	essential DEAD box protein, required in germline (eIF4A family). Role in oogenesis	Y251	DDX42:Y210/DDX23:Y286/DDX54:Y243/DDX4:Y246	Q86XP3/Q9BUQ8/Q8TDD1/Q9NQI0	Insulin/EGF
CG32705-PA	TY*MAEGNGY*NQR (Y344, Y351)	8D7-8	CG32705/ Pen16- tRNA ligase, Zn finger DHHC domain	tRNA aminoacylation, protein biosynthesis	Y344	MLL2:Y2299/MLL2:Y2024	NP_003473/O14686	Insulin/EGF
CG32705-PA	TYMAEGNGY*NQR (Y351)		CG32705/ Pen16- tRNA ligase, Zn finger DHHC domain	tRNA aminoacylation, protein biosynthesis	Y351	CENPF:Y1390	P49454	Insulin/EGF
	Other Signaling proteins -protein binding		Other Signaling proteins -protein binding	Other Signaling proteins -protein binding
CG5820-PD, isoform D	NSFVY*QK (Y1041)	58D3	Gp150-(glycoprotein150)	expressed inMF in eye, R8 development, cell adhesion,substrate for DPTP10D, ommatedial development through notch signaling, oogenesis	Y1041			Insulin/EGF
CG6042-PA	NEGVWPNRPGNY*TLLY*HR (Y126, Y130)	91F3	Cyp12A4 - (cyt p450)	electron transport, CYP6 family	Y126	CP3A4:Y99/CP3A5:Y99/CP3A7:Y99	P08684/P20815/P24462	Insulin/EGF
CG8200-PA, isoform A	KAEAEMAY*ELQAAK (Y241)	52A13	Flo-(flotillin)-Band7/flotilin motiff	nervous system development, forms complex with caveolin	Y241	FLOT1:Y238/FLOT2:Y241/FLOT2:Y241	O75955/Q9BTI6/NP_004466	Insulin/EGF
CG10772-PA, isoform A	SGVNIY*RDEAPSEK (Y1081)	38B6	Fur1-(furin1)-integral to golgi membrane	pro-protein processing enzyme, induced in hemocytes overexpressing Ras	Y1081			Insulin/EGF
CG11140-PE, isoform E	VAVGGNY*DASER (Y309)	43C4	Aldh-III (Aldehyde dehydrogenase type III)	defense response, response to toxin, phenotype in crystal cell	Y309	Al9A1:Y360	P49189	Insulin/EGF
	Proteins with unknown molecular functions		Proteins with unknown molecular functions	Proteins with unknown molecular functions
	and known motiffs/expression pattern		and known motiffs/expression pattern	and known motiffs/expression pattern
CG4455-PA	SIQSIENY*PDQK (Y116)	35F12	CG4455	not known-expressed in all midline glial cells	Y116	CNK1Var:Y240	BAD92572/Q59FX4	Insulin/EGF
CG5594-PD, isoform D	ADEDTALDY*NQDESASGK (Y18)	60A9-11	CG5594-K-Cl transporter	Not known, mental retardation?	Y18	S12A4:Y17	Q9UP95	Insulin/EGF
CG8121-PC, isoform C	SNPSVY*SHATGR (Y19)	85D11	CG8121	not known- expressed in male germ cell and affects early spermatogenesis	Y19	NKTR:Y528/SORBS1:Y536	P30414/Q9BX66	Insulin/EGF
CG8176-PA, isoform A	GNNTLLDY*DDHGR (Y508)	85D19	CG8176-metalloprotease	proteolysis?	Y508			Insulin/EGF
CG8176-PA, isoform A	SGATPTPPSVGSTSPY*SAK (Y1128)		CG8176-metalloprotease	proteolysis?	Y1128	?		Insulin/EGF
CG8863-PA, isoform A	M#AYDEDDGGY*QDGPR (Y391)	87E8-8	CG8863-Hsp-DnaJ domain	molecular chaperone?defense response, protein folding	Y391			Insulin/EGF
	Proteins with unknown motiffs & functions		Proteins with unknown motiffs & functions	Proteins with unknown motiffs & functions
CG5270-PB, isoform B	KGEDGENDEEDDEQY*VDDDVASPPRPTAVHSQR (Y403)	86E5-5	CG5270-zinc ion binding	not known	Y403			Insulin/EGF
CG6040-PA	ADNVY*ANLGEIR (Y1068)	91F2	CG6040	not known	Y1068			Insulin/EGF
CG6665-PC, isoform C	VGDY*AAPSLQEK (Y13)	53E2-3	CG6665	not known	Y13	MYO16:Y907/SF3B3:Y189	Q9Y6X6/Q15393	Insulin/EGF
CG7502-PA	GNSFAAENSSPEEQEEESIY*QPIWQFK (Y706)	18A3-4	CG7502	not known	Y706			Insulin/EGF
CG9861-PA	Y*GKTY*SQKELEESIAESSR (Y758, Y762)	59D6	CG9861	not known	Y758, Y762	?		Insulin/EGF
CG11576-PA	GAGSPTNPAGPVY*GVISTLDDATPSPADFAR (Y21)	100D2	CG11576	not known	Y21	?		Insulin/EGF
CG11961-PA, isoform A	GSQQY*EAQPNGCER (Y34)	56D1-2	CG11961-peptidase activity	not known	Y34	OR2W1:Y35/KIAA1033:Y38	Q9Y3N9/Q2M389	Insulin/EGF
CG12012-PA	DAAPPSY*EEVM#NSPSQDSR (Y13)	63D2	CG12012	not known	Y13	BRI3:Y14	O95415	Insulin/EGF
CG12946-PA	VANETY*ATISPQR (Y284)	85E8-8	CG12946	not known	Y284			Insulin/EGF
CG13004-PA	IVDSLPPSY*ESVVK (Y151)	15A11	CG13004	not known	Y151	?		Insulin/EGF
CG13603-PA	LVNQQQY*DGR (Y213)	95D4	CG13603	not known	Y213	?		Insulin/EGF
CG13836-PA	TSTY*ASNINSTGGESSGSGTQLSR (Y78)	94E3-3	CG13836	not known	Y78			Insulin/EGF
CG14098-PB, isoform B	Y*Y*TKKIY*VNQCTARVER (Y149, Y150, Y155)	76B6	CG14098	not known	Y149	CPNE2:Y201/ITGA5:Y328	Q96FN4/P08648	Insulin/EGF
CG14446-PA	LVEY*TNPHQK (Y1191)	5E1-1	CG14446	not known	Y1191			Insulin/EGF
CG15098-PA	EIQRPLIPQPTQQTNSY*PSY*TK (Y180, Y183)	55F6	CG15098	not known	Y180	LPTM4A:Y201	Q15012	Insulin/EGF
CG15098-PA	EIQRPLIPQPTQQTNSYPSY*TK (Y183)		CG15098	not known	Y183			Insulin/EGF
CG15262-PA	QNM#ELLPHM#YGY*LGNPFR (Y165)	35D1	CG15262	transcription regulator activity	Y165	?		Insulin/EGF
CG15824-PA	FPVRVINKGRRAY*RVLIIR (Y1065)	2E2-2	CG15824	not known	Y1065	HYDIN:Y615	Q4G0P3	Insulin/EGF
CG18811-PA	NSGNSSGVY*FR (Y862)	75D5-6	CG18811	not known	Y862			Insulin/EGF
CG31419-PA	IEKGKRQPY*LGPPISGHNIPR (Y88)	90A1	CG31419	not known	Y88	PAX-9:Y119/GRM1:Y1066	O95616/	Insulin/EGF
CG32100-PA	SADSSTTEPSNSTPTTTASSSNY*SSNASSR (Y302)	69A4	CG32100	not known	Y302	SPS2L:Y361	Q9NUQ6	Insulin/EGF
CG32850-PA	GNDSQISGTQPVY*HQGEHYQR (Y30)	102B3	CG32850	not known	Y30			Insulin/EGF
CG32850-PA	GNDSQISGTQPVY*HQGEHY*QR (Y30, Y36)		CG32850	not known	Y36	RNF11:Y40	Q9Y3C5	Insulin/EGF
CG32850-PA	IGLMQY*LPIGTYDGSSK (Y76Y)		CG32850	not known	Y76	RNF150:Y 192/RNF38:Y384/RNF165:Y270	Q9ULK6/Q9H0F5/Q6ZSG1	Insulin/EGF
	Fly protein Summary:
	Number of unique proteins	79	Color codes used in the Data
	Number of non-redundant peptides	116	Highlighted ones conserved in Humans thar are published in vivo sites on Human proteins
	Number of individual pY events	146	Interesting novel phosphorylation on fly proteins that are conserved in Humans and are not available in the literature
	Total pY events conserved	83
	Novel pY events conserved	49
	Published pY events	34
	Fly specific pY events	63
