# Supplementary material for: Receptor Tyrosine Kinase (RTK) Mediated Tyrosine Phosphor-Proteome from Drosophila S2 (ErbB1) Cells Reveals Novel Signaling Networks
Source: PLoS One. 2008 Aug 6;3(8):e2877. doi: 10.1371/journal.pone.0002877 (PMC2488400; doi:10.1371/journal.pone.0002877)
Supplement: Table S2 — Human orthologs and paralogs with conserved Y residues that are phosphorylated in Drosophila proteins. Summary of all the conserved tyrosines on human proteins. The details of each conserved tyrosine which includes the protein domain of tyrosine location, function, subcellular location, tissue specificity and information on disease phenotypes are given. (0.36 MB XLS) [file pone.0002877.s002.xls]

## Sheet: Disease related novel pY sites
	Table S2 (a)
	Details of human orthologs and paralogs with conserved Y residues that are phosphorylated in Drosophila proteins
Sno	Human Ortholog/Paralog with conserved pY	Name of the protein	Protein Accession#	Conserved pY site location	Function	Tissue specificity	Subcellular location	Disease
1	ABCB5:Y39	ATP-binding cassette sub-family B member 5	Q2M3G0	ABC transporter 1 domain	Plasma membrane transporter able to mediate efflux from cells of the rhodamine dye and of the therapeutic drug doxorubicin. Responsible for the resistance to doxorubicin of a subset of malignant melanomas.	Expressed by CD133-expressing progenitor cells among epidermal melanocytes (at protein level). Widely expressed with specific expression in pigment cells. Also expressed in several malignant tissues.	Cell membrane; Multi-pass membrane protein
2	ABCB7:Y579;ABCB7:Y701	ATP-binding cassette sub-family B member 7, mitochondrial	O75027	ABC transporter domain	Could be involved in the transport of heme from the mitochondria to the cytosol. Plays a central role in the maturation of cytosolic iron-sulfur (Fe/S) cluster-containing proteins		Mitochondrion inner membrane; Multi-pass membrane protein	Defects in ABCB7 are the cause of X-linked sideroblastic anemia with ataxia (ASAT),
3	ABCG1:Y84	ATP-binding cassette sub-family G member 1	P45844	topological domain:cytoplasmic	Transporter involved in macrophage lipid homeostasis. Is an active component of the macrophage lipid export complex. Could also be involved in intracellular lipid transport processes. The role in cellular lipid homeostasis may not be limited to macrophage	Expressed in several tissues	Endoplasmic reticulum membrane; Multi-pass membrane protein. Golgi apparatus membrane; Multi-pass membrane protein.	Overexpressed in macrophages from patients with Tangier disease compared to control macrophages. Expressed in foamy macrophages within the atherosclerotic plaque. May play a role in the cholesterol metabolism of macrophages in vitro and in the atheroscler
4	ABCG2:Y44	ATP-binding cassette sub-family G member 2	Q9UNQ0	topological domain:cytoplasmic	Xenobiotic transporter that may play an important role in the exclusion of xenobiotics from the brain. May be involved in brain-to-blood efflux. Appears to play a major role in the multidrug resistance phenotype of several cancer cell lines. When overexpr	Highly expressed in placenta. Low expression in small intestine, liver and colon	Cell membrane; Multi-pass membrane protein.	Up-regulated in brain tumors.
7	ADAMTS20:Y 1572	ADAMTS-20	P59510	TSP type-1 13	May play a role in tissue-remodeling process occurring in both normal and pathological conditions.	Very sparingly expressed, although is detected at low levels in testis, prostate, ovary, heart, placenta, lung and pancreas. Overexpressed in several brain, colon and breast carcinomas.	Secreted, extracellular space, extracellular matrix
8	ANK1/Er3/Er5/Er7/Er9/Er11/Er13/Er15:Y 1712	Ankyrin-1/ Erythrocyte ankyrin	P16157/P16157-14	55 kDa regulatory domain	Attaches integral membrane proteins to cytoskeletal elements; binds to the erythrocyte membrane protein band 4.2, to Na-K ATPase, to the lymphocyte membrane protein GP85, and to the cytoskeletal proteins fodrin, tubulin, vimentin and desmin. Erythrocyte a		Isoform Er1: Cytoplasm, cytoskeleton. Note=Probably the other erythrocyte (Er) isoforms, are located near the surface of erythrocytic plasma membrane.	Defects in ANK1 are a cause of hereditary spherocytosis (HS)
	ANK1:Y1024	Ankyrin-1/ Erythrocyte ankyrin	P16157	unknown domain	Attaches integral membrane proteins to cytoskeletal elements; binds to the erythrocyte membrane protein band 4.2, to Na-K ATPase, to the lymphocyte membrane protein GP85, and to the cytoskeletal proteins fodrin, tubulin, vimentin and desmin. Erythrocyte a	expressed in skeletal muscle and brain	Isoform Er1: Cytoplasm, cytoskeleton. Note=Probably the other erythrocyte (Er) isoforms, are located near the surface of erythrocytic plasma membrane.	Defects in ANK1 are a cause of hereditary spherocytosis (HS)
9	ANKRD17:Y1404	Ankyrin repeat domain-containing protein 17	O75179/AAH04173	ANK 25 repeat	Earliest specific in situ marker of hepatic differentiation during embryogenesis, useful for characterization of inductive events involved in hepatic specification, Target of enterovirus 71 which is the major etiological agent of HFMD (hand, foot and mouth disease)	Expressed in bone marrow.	Cytoplasm. Nucleus. Note=Detected around the nucleolus
10	ARACHE:Y446	Apoptosis-related acetylcholinesterase	Q86YX9	unknown domain	Molecular function: acetylcholinesterase activity
11	AT1A2:Y539	Sodium/potassium-transporting ATPase subunit alpha-2	P50993	topological domain:cytoplasmic	This is the catalytic component of the active enzyme, which catalyzes the hydrolysis of ATP coupled with the exchange of sodium and potassium ions across the plasma membrane. This action creates the electrochemical gradient of sodium and potassium, provid		Membrane; Multi-pass membrane protein.	Defects in ATP1A2 are the cause of familial hemiplegic migraine 2 (FHM2),alternating hemiplegia of childhood (AHC)
12	ATP1A3:Y532	Sodium/potassium-transporting ATPase subunit alpha-3	P13637	topological domain:cytoplasmic	This is the catalytic component of the active enzyme, which catalyzes the hydrolysis of ATP coupled with the exchange of sodium and potassium ions across the plasma membrane. This action creates the electrochemical gradient of sodium and potassium ions, p		Membrane; Multi-pass membrane protein	Defects in ATP1A3 are the cause of dystonia-12 (DYT12) also known as rapid-onset dystonia parkinsonism (RDP)
13	BIRC6:Y4102/BIRC6:Y4130	Baculoviral IAP repeat-containing protein 6	Q9NR09/NP_057336	not known	May protect cells from undergoing apoptosis	Expressed in brain cancer cells.
14	BRD4:Y670/BRD4-NUT:Y1046	Bromodomain-containing protein 4	O60885/AAO22237	unknown domain	Plays a role in a process governing chromosomal dynamics during mitosis	Ubiquitously expressed	Nucleus	A chromosomal aberration involving BRD4 is found in a rare, aggressive, and lethal carcinoma arising in midline organs of young people
15	CACNA1F:Y1769	Voltage-dependent L-type calcium channel subunit alpha-1F	O60840	topological domain:cytoplasmic	Voltage-sensitive calcium channels (VSCC) mediate the entry of calcium ions into excitable cells and are also involved in a variety of calcium-dependent processes, including muscle contraction, hormone or neurotransmitter release, gene expression, cell mo	Expression in skeletal muscle and retina.	Membrane; Multi-pass membrane protein	Defects in CACNA1F are the cause of incomplete X-linked congenital stationary night blindness type 2 (CSNB2),Congenital stationary night blindness is a nonprogressive retinal disorder characterized by impaired night vision and ocular symptoms such as myop
16	CENPF:Y1390	Centromere protein F	P49454	unknown domain	Probably required for kinetochore function, involved in chromosome segregation during mitosis. Interacts with retinoblastoma protein (RB), CENP-E and BUBR1.		Nucleus matrix. Note=But not in the nucleolus, reorganization to the kinetochore/centromere (coronal surface of the outer plate) and the spindle during mitosis
17	CES hBr2:Y518	Brain carboxylesterase hBr2	Q8TDZ9	unknown domain	Molecular function: hydrolase activity
18	CNBP:Y120	Cellular nucleic acid-binding protein	P62633	Zince finger motiff:CCHC-type 4	Single stranded DNA-binding protein, with specificity to the sterol regulatory element (SRE). Involved in sterol-mediated repression	Present in all tissues examined	Cytoplasm, Endoplasmic reticulum	Defects in CNBP are the cause of myotonic dystrophy 2 (DM2) also known as proximal myotonic myopathy (PROMM).DM2 is an autosomal dominant neurodegenerative disorder characterized by myotonia. DM2 is caused by a CCTG expansion (mean approximately 5000 repe
	CNBP:Y99	Cellular nucleic acid-binding protein	P62633	Zince finger motiff:CCHC-type 4	Single stranded DNA-binding protein, with specificity to the sterol regulatory element (SRE). Involved in sterol-mediated repression	Present in all tissues examined	Cytoplasm, Endoplasmic reticulum	Defects in CNBP are the cause of myotonic dystrophy 2 (DM2) also known as proximal myotonic myopathy (PROMM).DM2 is an autosomal dominant neurodegenerative disorder characterized by myotonia. DM2 is caused by a CCTG expansion (mean approximately 5000 repe
20	CNGB3:Y469	Cyclic nucleotide-gated cation channel beta-3	Q9NQW8	topological domain:extracellular	Visual signal transduction is mediated by a G-protein coupled cascade using cGMP as second messenger. This protein can be activated by cGMP which leads to an opening of the cation channel and thereby causing a depolarization of rod photoreceptors. Induced	Expressed specifically in the retina	Membrane; Multi-pass membrane protein	Defects in CNGB3 are a cause of achromatopsia type 3 (ACHM3) also known as Pingelapese blindness. ACHM3 is a congenital complete achromatopsia and is distinct from total colorblindness mainly because of the consistent concurrence of severe myopia.
21	CNTN4:Y880	Contactin-4	Q8IWV2	Fibronectin type-III 3	Contactins mediate cell surface interactions during nervous system development. Has some neurite outgrowth-promoting activity. May be involved in synaptogenesis.	Mainly expressed in brain. Highly expressed in cerebellum and weakly expressed in corpus callosum, caudate nucleus, amygdala and spinal cord. Also expressed in testis, pancreas, thyroid, uterus, small intestine and kidney. Not expressed in skeletal muscle	Cell membrane; Lipid-anchor, GPI-anchor. Secreted	Defects in CNTN4 are the cause of spinocerebellar ataxia type 16 (SCA16)
	CNTN4:Y940	Contactin-4	Q8IWV2	Fibronectin type-III 4	Contactins mediate cell surface interactions during nervous system development. Has some neurite outgrowth-promoting activity. May be involved in synaptogenesis.	Mainly expressed in brain. Highly expressed in cerebellum and weakly expressed in corpus callosum, caudate nucleus, amygdala and spinal cord. Also expressed in testis, pancreas, thyroid, uterus, small intestine and kidney. Not expressed in skeletal muscle	Cell membrane; Lipid-anchor, GPI-anchor. Secreted	Defects in CNTN4 are a cause of 3p deletion syndrome (3PDS). Defects in CNTN4 are the cause of spinocerebellar ataxia type 16 (SCA16)
22	DAG1:Y831: Y863:Y886	Dystroglycan	Q14118/Q969J9	cytoplasmic domain of Beta-dystroglycan chain	Forms part of the dystrophin-associated protein complex (DAPC) which may link the cytoskeleton to the extracellular matrix. Alpha-dystroglycan functions as a laminin receptor. Binds to several types of arenaviruses. Is a target for the entry of Mycobacter	Expressed in a variety of fetal and adult tissues.	Alpha-dystroglycan: Secreted, extracellular space,Beta-dystroglycan: Cell membrane; Single-pass type I membrane protein
23	DCC: Y1420	Netrin receptor DCC	P43146	topological domain:cytoplasmic	Receptor for netrin required for axon guidance. Mediates axon attraction of neuronal growth cones in the developing nervous system upon ligand binding. Its association with UNC5 proteins may trigger signaling for axon repulsion. It also acts as a dependen	Found in axons of the central and peripheral nervous system and in differentiated cell types of the intestine.	Membrane; Single-pass type I membrane protein	Colorectal tumors that lost their capacity to differentiate into mucus producing cells uniformly lack DCC expression. Inactivation of DCC due to allelic deletion and/or point mutations may cause both lymphatic and hematogenous metastasis of esophageal squ
	DCC:Y 681	Netrin receptor DCC	P43146	Fibronectin type-III 3	Receptor for netrin required for axon guidance. Mediates axon attraction of neuronal growth cones in the developing nervous system upon ligand binding	Found in axons of the central and peripheral nervous system and in differentiated cell types of the intestine.	Membrane; Single-pass type I membrane protein	Colorectal tumors that lost their capacity to differentiate into mucus producing cells uniformly lack DCC expression. Inactivation of DCC due to allelic deletion and/or point mutations may cause both lymphatic and hematogenous metastasis of esophageal squ
24	DMBT1:Y1772	Deleted in malignant brain tumors 1 protein	Q9UGM3	CUB 1 domain	May be considered as a candidate tumor suppressor gene for brain, lung, esophageal, gastric, and colorectal cancers. May play roles in mucosal defense system, cellular immune defense and epithelial differentiation. May play a role as an opsonin receptor f	Highly expressed in alveolar and macrophage tissues. In some macrophages, expression was seen on the membrane, and in other macrophages, strongly expressed in the phagosome/phagolysosome compartments. Expressed in lung, trachea, salivary gland, small inte	Secreted.Note=Some isoforms may be membrane-bound. Localized to the lumenal aspect of crypt cells in the small intestine. In the colon, seen in the lumenal aspect of surface epithelial cells. Formed in the ducts of von Ebner gland, and released into the f	Defects in DMBT1 are the cause of glioma of the brain. Gliomas are central nervous system neoplasms derived from glial cells and comprise astrocytomas, glioblastoma multiforme, oligodendrogliomas, and ependymomas. Inactivation of DMBT1 plays an important
25	DMD-Dp140bc:Y934	Dystrophin Dp140bc isoform	NP_004014	unknown domain	May play a role in anchoring the cytoskeleton to the plasma membrane.			Defects in DMD are the cause of Duchenne muscular dystrophy (DMD), Becker muscular dystrophy (BMD), dilated cardiomyopathy also known as X-linked dilated cardiomyopathy (XLCM)
25	DYR1A:Y136	Dual specificity tyrosine-phosphorylation-regulated kinase 1A	Q13627	Domain:Bipartite nuclear localization signal	May play a role in a signaling pathway regulating nuclear functions of cell proliferation. Phosphorylates serine, threonine and tyrosine residues in its sequence and in exogenous substrates.	Ubiquitous. Highest levels in skeletal muscle, testis, fetal lung and fetal kidney, Expressed in the developing central nervous system	Cellular component: Nucleus speckle	Overexpressed 1.5-fold in fetal Down syndrome brain
27	E41L3:Y542;E41L3:Y872	Band 4.1-like protein 3	Q9Y2J2	Carboxyl-terminal	Critical growth regulator in the pathogenesis of meningiomas.	Expressed at high levels in brain, with lower levels in kidney, intestine, and testis.	Cellular component: intercellular junction
28	EPHB2:Y584	Ephrin type-B receptor 2	P29323	topological domain:cytoplasmic	Receptor for members of the ephrin-B family. Acts as a tumor suppressor.	Brain, heart, lung, kidney, placenta, pancreas, liver and skeletal muscle. Preferentially expressed in fetal brain	Membrane; Single-pass type I membrane protein	tumor suppressor
29	EPN3:Y172	Epsin-3	Q9H201	unknown domain		Detected in migrating keratinocytes from wounded skin, but not in differentiating keratinocytes or in normal skin. Detected in chronic wounds, basal cell carcinoma and ulcerative colitis	Cytoplasm. Cytoplasm, perinuclear region. Cytoplasmic vesicle, clathrin-coated vesicle
30	EST1:Y 520	Liver carboxylesterase 1	P23141	between helix and strand	Involved in the detoxification of xenobiotics and in the activation of ester and amide prodrugs. Hydrolyzes aromatic and aliphatic esters, but has no catalytic activity toward amides or a fatty acyl CoA ester.	Expressed predominantly in liver with lower levels in heart and lung	Endoplasmic reticulum lumen.
31	ETV6:Y391	Transcription factor ETV6	P41212	ETS domain	Transcriptional repressor; binds to the DNA sequence 5'-CCGGAAGT-3'.	Ubiquitous.	Nucleus	Defects in ETV6 are a cause of acute myelogenous leukemia (AML), chronic myelomonocytic leukemia (CMML), childhood acute lymphoblastic leukemia (ALL), pre-B acute myeloid leukemia, myelodysplastic syndrome (MDS) with basophilia, acute eosinophilic leukemia
32	FGFR1:Y463	Basic fibroblast growth factor receptor 1	P11362	topological domain:cytoplasmic	Receptor for basic fibroblast growth factor. A shorter form of the receptor could be a receptor for FGF1		Membrane; Single-pass type I membrane protein	Pfeiffer syndrome,hypogonadotropic hypogonadism,Kallmann syndrome type 2,osteoglophonic dysplasia,metopic craniosynostosis,cell leukemia lymphoma syndrome,stem cell myeloproliferative disorder
33	FGFR2:Y782	Basic fibroblast growth factor receptor 2	P21802	topological domain:cytoplasmic	Receptor for acidic and basic fibroblast growth factors		Cell membrane; Single-pass type I membrane protein	Crouzon syndrome,Jackson-Weiss syndrome, Apert syndrome,Pfeiffer syndrome, Beare-Stevenson cutis gyrata syndrome, familial scaphocephaly syndrome, lacrimo-auriculo-dento-digital syndrome, Antley-Bixler syndrome
34	Fibulin6:Y5045;Fibulin6:Y5296	Hemicentin-1	Q96RW7	Nidogen G2 beta-barrel domain	not known	Isoform 1 and isoform2 are expressed in skin fibroblasts and retinal pigment epithelium (RPE) cells.	Secreted, extracellular space, extracellular matrix, basement membrane	Defects in HMCN1 are a cause of age-related macular degeneration type 1 (ARMD1)
35	FLVC1:Y558	Feline leukemia virus subgroup C receptor-related protein 1	Q9Y5Y0	unknown domain	Exports cytoplasmic heme. May be required to protect developing erythroid cells from heme toxicity. Causes susceptibility to FeLV-C in vitro	Found all hematopoietic tissues including peripheral blood lymphocytes. Some expression is found in pancreas and kidney.	Cell membrane; Multi-pass membrane protein
36	FOG1:Y591	Zinc finger protein ZFPM1/ Friend of GATA-1	Q8IX07	Zinc finger C2HC-type 2	Transcription regulator that plays an essential role in erythroid and megakaryocytic cell differentiation. Essential cofactor that acts via the formation of a heterodimer with transcription factors of the GATA family GATA1, GATA2 and GATA3. Such heterodim	Mainly expressed in hematopoietic tissues. Also expressed in adult cerebellum, stomach, lymph node, liver and pancreas. Expressed in fetal heart, liver and spleen.	Nucleus	CDH development?
37	FUS:Y208	RNA-binding protein FUS/ Oncogene TLS	P35637	Gly-rich domain	Binds both single-stranded and double-stranded DNA and promotes ATP-independent annealing of complementary single-stranded DNAs and D-loop formation in superhelical double-stranded DNA. May play a role in maintenance of genomic integrity	Ubiquitous.	Nucleus.	A chromosomal aberration involving FUS is a cause of a form of malignant myxoid liposarcoma, A chromosomal aberration involving FUS is a cause of acute myeloid leukemia (AML)
38	GAS7:Y31	Growth arrest-specific protein 7	O60861	WW domain	May play a role in promoting maturation and morphological differentiation of cerebellar neurons		Cytoplasm	A chromosomal aberration involving GAS7 is a cause of acute myeloid leukemia
39	HACE1:Y677	E3 ubiquitin-protein ligase HACE1	Q8IYU2	HECT domain	E3 ubiquitin-protein ligase that may function in cellular proteins degradation	Expressed in multiple tissues including heart, brain and kidney	Cytoplasm. Endoplasmic reticulum. Note=A significant portion localizes to the endoplasmic reticulum.	Down-regulated in sporadic Wilms tumor.
40	HMCN1:Y 2861	Hemicentin-1	Q96RW7	Ig-like C2-type 26		Isoform 1 and, Isoform2 are expressed in skin fibroblasts and retinal pigment epithelium (RPE) cells	Secreted, extracellular space, extracellular matrix, basement membrane	Defects in HMCN1 are a cause of age-related macular degeneration type 1 (ARMD1)
	HMCN1:Y3053	Hemicentin-1	Q96RW7	between Ig-like C2-type 28 and 29		Isoform 1 and, Isoform2 are expressed in skin fibroblasts and retinal pigment epithelium (RPE) cells	Secreted, extracellular space, extracellular matrix, basement membrane	Defects in HMCN1 are a cause of age-related macular degeneration type 1 (ARMD1)
41	INVS:Y566	Inversin/ Nephrocystin-2	Q9Y283	IQ 1 domain	Required for normal renal development and establishment of left-right axis. Probably acts as a molecular switch between different Wnt signaling pathways. Inhibits the canonical Wnt pathway by targeting cytoplasmic disheveled (DVL1) for degradation by the	Widely expressed. Strongly expressed in the primary cilia of renal tubular cells.	Cytoplasm, cytoskeleton,Cell membrane; spindle,Peripheral membrane protein, nucleus,Note=Associates with several components of the cytoskeleton including ciliary, random and polarized microtubules. During mitosis, it is recruited to mitotic spindle. Frequ	Defects in INVS are the cause of nephronophthisis 2 (NPHP2). NPHP2 is a recessive disorder characterized by chronic renal failure in children, including tubular basement membrane disruption and renal interstitial fibrosis and enlarged kidneys and widespre
42	IRS1:Y820	Insulin receptor substrate 1	P35568	unknown domain	May mediate the control of various cellular processes by insulin. When phosphorylated by the insulin receptor binds specifically to various cellular proteins containing SH2 domains such as phosphatidylinositol 3-kinase p85 subunit or GRB2		cytoplasm	Polymorphisms in IRS1 may be involved in the etiology of non-insulin-dependent diabetes mellitus (NIDDM)
43	ITGA5:Y328	Integrin alpha-5	P08648	FG-GAP 5 repeat	Integrin alpha-5/beta-1 is a receptor for fibronectin and fibrinogen. It recognizes the sequence R-G-D in its ligands. In case of HIV-1 infection, the interaction with extracellular viral Tat protein seems to enhance angiogenesis in Kaposi's sarcoma lesion		Membrane; Single-pass type I membrane protein
44	K0319:Y995	Uncharacterized protein KIAA0319	Q5VV43	topological domain:cytoplasmic		Highly expressed in brain and cerebellum	Membrane; Single-pass type I membrane protein	Defects in KIAA0319 may be a cause of susceptibility to dyslexia (DYX2) also called reading disability. DYX2 is a relatively common, complex cognitive disorder that affects 5 per cent to 10 per cent of school-aged children. The disorder is characterized b
45	L1CAM1:Y1070/N-CAML1:Y1075	Neural cell adhesion molecule L1	A4ZYW4/P32004	Fibronectin type-III 5,Extracellular	Cell adhesion molecule with an important role in the development of the nervous system. Involved in neuron-neuron adhesion, neurite fasciculation, outgrowth of neurites, etc. Binds to axonin on neurons.		Cell membrane; Single-pass type I membrane protein.	Defects in L1CAM are the cause of corpus callosum hypoplasia, psychomotor retardation, adducted thumbs, spastic paraparesis, and hydrocephalus,hydrocephalus due to stenosis of the aqueduct of Sylvius,mental retardation, aphasia, shuffling gait, and adduct
46	LAMC2:Y1185	Laminin subunit gamma-2/ Kalinin/nicein/epiligrin 100 kDa subunit	Q13753	coiled-coil region	Binding to cells via a high affinity receptor, laminin is thought to mediate the attachment, migration and organization of cells into tissues during embryonic development by interacting with other extracellular matrix components. Ladsin exerts cell-scatte	The large variant is expressed only in specific epithelial cells of embryonic and neonatal tissues. In 17-week old embryo the small variant is found in cerebral cortex, lung, and distal tubes of kidney, but not in epithelia except for distal tubuli.	Secreted, extracellular space, extracellular matrix, basement membrane.	Defects in LAMC2 are a cause of junctional epidermolysis bullosa gravis (JEB) also known as junctional epidermolysis bullosa Herlitz-Pearson type
47	LRP5:Y1426	Low-density lipoprotein receptor-related protein 5	O75197	topological domain:cytoplasmic	Involved in the Wnt/beta catenin signaling pathway, probably by acting as a coreceptor together with Frizzled for Wnt.	Widely expressed, with the highest level of expression in the liver	Membrane; Single-pass type I membrane protein	Defects in LRP5 are a cause of autosomal dominant and autosomal recessive familial exudative vitreoretinopathy (FEVR),involutional osteoporosis, osteoporosis pseudoglioma syndrome (OPPG), high bone mass trait (HBM),endosteal hyperostosis,autosomal dominant osteosclerosis,osteopetrosis autosomal dominant type 1 (OPTA1),Defects in LRP5 are a cause of van Buchem disease type 2 (VBCH2)
48	LRP6:Y1541	Low-density lipoprotein receptor-related protein 6	O75581	topological domain:cytoplasmic	Essential for the Wnt/beta catenin signaling pathway, probably by acting as a coreceptor together with Frizzled for Wnt. Specific high-affinity receptor for DKK1 and DKK2, but not DKK3. The interaction with DKK1 blocks LRP6-mediated Wnt/beta catenin signa	Widely co-expressed with LRP5 during embryogenesis and in adult tissues	Membrane; Single-pass type I membrane protein	Defects in LRP6 are the cause of autosomal dominant coronary artery disease type 2 (ADCAD2)
	LRP6:Y1562	Low-density lipoprotein receptor-related protein 6	O75581	topological domain:cytoplasmic	Essential for the Wnt/beta catenin signaling pathway, probably by acting as a coreceptor together with Frizzled for Wnt. Specific high-affinity receptor for DKK1 and DKK2, but not DKK3. The interaction with DKK1 blocks LRP6-mediated Wnt/beta catenin signa	Widely co-expressed with LRP5 during embryogenesis and in adult tissues	Membrane; Single-pass type I membrane protein	Defects in LRP6 are the cause of autosomal dominant coronary artery disease type 2 (ADCAD2)
49	MDR1:Y1267	Multidrug resistance protein 1	P08183	ABC transporter 2 domain	Energy-dependent efflux pump responsible for decreased drug accumulation in multidrug-resistant cells	Expressed in liver, kidney, small intestine and brain	Membrane; Multi-pass membrane protein.
50	MERTK: Y520	Proto-oncogene tyrosine-protein kinase MER	Q12866	Transmembrane	In case of filovirus infection, seems to function as a cell entry factor	Not expressed in normal B- and T-lymphocytes but is expressed in numerous neoplastic B- and T-cell lines	integral to plasma membrane	Defects in MERTK are a cause of retinitis pigmentosa
51	MFHA1:Y788	Malignant fibrous histiocytoma-amplified sequence 1	Q9Y4C4	unknown domain		Ubiquitously expressed. Overexpressed in malignant fibrous histiocytomas		A chromosomal aberration involving MFHAS1 may be a cause of B-cell lymphoma.
52	MLL2:Y2299/MLL2:Y2024	Myeloid/lymphoid or mixed-lineage leukemia protein 2	NP_003473/O14686	proline rich region	May be involved in transcriptional regulation	Expressed in most adult tissues, including a variety of hematoipoietic cells, with the exception of the liver.	Nucleus	This gene mapped to a chromosomal region involved in duplications and translocations associated with cancer
53	MOT8:Y198	Monocarboxylate transporter 8	P36021	topological domain:extracellular	Very active and specific thyroid hormone transporter. Stimulates cellular uptake of thyroxine (T4), triiodothyronine (T3), reverse triiodothyronine (rT3) and diidothyronine.	Highly expressed in liver and heart	Cell membrane; Multi-pass membrane protein	Defects in SLC16A2 are the cause of monocarboxylate transporter 8 deficiency (MCT8 deficiency)
	MOT8:Y201	Monocarboxylate transporter 8	P36021	Transmembrane	Very active and specific thyroid hormone transporter. Stimulates cellular uptake of thyroxine (T4), triiodothyronine (T3), reverse triiodothyronine (rT3) and diidothyronine.	Highly expressed in liver and heart	Cell membrane; Multi-pass membrane protein	Defects in SLC16A2 are the cause of monocarboxylate transporter 8 deficiency (MCT8 deficiency)
	MOT8:Y280	Monocarboxylate transporter 8	P36021	topological domain:cytoplasmic	Very active and specific thyroid hormone transporter. Stimulates cellular uptake of thyroxine (T4), triiodothyronine (T3), reverse triiodothyronine (rT3) and diidothyronine.	Highly expressed in liver and heart	Cell membrane; Multi-pass membrane protein	Defects in SLC16A2 are the cause of monocarboxylate transporter 8 deficiency (MCT8 deficiency)
54	MUSK:Y776	Muscle, skeletal receptor tyrosine protein kinase	O15146	protein kinase domain	Receptor tyrosine kinase that is a key mediator of agrin's action and is involved in neuromuscular junction (NMJ) organization		Membrane; Single-pass type I membrane protein	Defects in MUSK is a cause of autosomal recessive congenital myasthenic syndrome (CMS)
55	MXRA5:Y2709;MXRA5:Y2717	Matrix-remodeling-associated protein 5	Q9NR99	Ig-like C2-type 11	not known	arthritic tissues, Over-expressed in centenarians. Expression is reduced from young to old but increased from old to centenarians.	Secreted
56	MYH3:Y757	Myosin-3/ Muscle embryonic myosin heavy chain	P11055	Actin binding region	Muscle contraction	Abundantly present in fetal skeletal muscle and not present or barely detectable in heart and adult skeletal muscle.	Cytoplasm, myofibril. Note=Thick filaments of the myofibrils.	Defects in MYH3 are the cause of distal arthrogryposis type 2A (DA2A) also known as Freeman-Sheldon syndrome (FSS). Also defects lead to distal arthrogryposis type 2B (DA2B) also known as Sheldon-Hall syndrome (SHS) or arthrogryposis multiplex congenita d
57	MYO9B:Y2112	Myosin-Ixb/ Unconventional myosin-9b	Q13459	unknown domain	Myosins are actin-based motor molecules with ATPase activity. Unconventional myosins serve in intracellular movements. May be involved in the remodeling of the actin cytoskeleton. Binds actin with high affinity both in the absence and presence of ATP and	Expressed predominantly in peripheral blood leukocytes and at lower levels, in thymus, spleen, testis, prostate, ovary, brain, small intestine and lung.	Cytoplasm, cell cortex. Cytoplasm, perinuclear region. Cytoplasm, cytoskeleton. Note=In undifferentiated cells colocalizes with F-actin in the cell periphery while in differentiated cells its localization is cytoplasmic with the highest levels in the peri	Genetic variation in MYO9B is the cause of susceptibility to celiac disease 4 (CELIAC4)
58	MYST4:Y338	Histone acetyltransferase MYST4	Q8WYB5	unknown domain	Histone acetyltransferase which may be involved in both positive and negative regulation of transcription. Required for RUNX2-dependent transcriptional activation. May be involved in cerebral cortex development.	Ubiquitously expressed, with high levels in heart, pancreas, testis and ovary	Nucleus	A chromosomal aberration involving MYST4 may be a cause acute myeloid leukemias. Translocation t(10;16)(q22;p13) with CREBBP.
59	NDKB:Y67	Nucleoside diphosphate kinase B	P22392	Domain: Interaction with AKAP13	Major role in the synthesis of nucleoside triphosphates other than ATP. Negatively regulates Rho activity by interacting with AKAP13/LBC,Acts as a transcriptional activator of the c-Myc gene; binds DNA nonspecifically		Cytoplasm. Nucleus	This protein is found in reduced amount in tumor cells of high metastatic potential.
60	NEBL:Y688	Nebulette/ Actin-binding Z-disk protein	O76041	Nebulin 19 domain	Binds to actin and plays an important role in the assembly of the Z-disk.	Abundantly expressed in cardiac muscle, but not in skeletal or smooth muscle. Localized to Z-lines in cardiac cells and to dense bodies in nonmuscle cells.	cytoplasm	Defects in NEBL are associated with non-familial idiopathic dilated cardiomyopathy (IDC) which is characterized by a thin-walled heart with systolic dysfunction of unknown etiology.
61	NOVA2:Y330	RNA-binding protein Nova-2/ Neuro-oncological ventral antigen 2	NP_002507 or Q9UNW9	Alanine and glycine rich region	May regulate RNA splicing or metabolism in a specific subset of developing neurons,Binds single strand RNA	Brain. Expression restricted to astrocytes	Nucleus	Autoantigen in the paraneoplastic opsoclonus myoclonus ataxia (POMA), a paraneoplastic neurological syndrome/disorder (PNS/D) associated with breast cancer, fallopian cancer, and SCLCa and characterized primarily by loss of inhibitory control of motor neu
62	NPHN:Y 977	Nephrin/ Renal glomerulus-specific cell adhesion receptor	O60500	Fibronectin type-III domain	Seems to play a role in the development or function of the kidney glomerular filtration barrier. May anchor the podocyte slit diaphragm to the actin cytoskeleton.	Specifically expressed in podocytes of kidney glomeruli.	Cell membrane; Single-pass type I membrane protein. Note=Predominantly located at podocyte slit diaphragm between podocyte foot processes. Also associated with podocyte apical plasma membrane.	Defects in NPHS1 are the cause of congenital nephrotic syndrome of the Finnish type (NPHS1 or CNF)
63	NUT:Y332	Protein NUT/ Nuclear protein in testis	Q86Y26			Specifically expressed in testis		A chromosomal aberration involving BRD4 is found in a rare, aggressive, and lethal carcinoma arising in midline organs of young people
64	PCD15:Y1900	Protocadherin-15	Q96QU1	topological domain:cytoplasmic	Calcium-dependent cell-adhesion protein. Essential for maintenance of normal retinal and cochlear function	Expressed in brain, lung, kidney, spleen and testis. Found also in the inner and outer synaptic layers, and the nerve fiber layer in adult and fetal retinas. Found in the supporting cells, outer sulcus cells and spiral ganglion of fetal cochlea. Expressed	Cell membrane; Single-pass type I membrane protein	Defects in PCDH15 are the cause of Usher syndrome type 1F (USH1F), non-syndromic sensorineural deafness autosomal recessive type 23 (DFNB23)
65	PGBM:Y3703	Perlecan/Basement membrane-specific heparan sulfate proteoglycan core protein	P98160	Laminin G-like 1 domain	This protein is an integral component of basement membranes. It is responsible for the fixed negative electrostatic charge and is involved in the charge-selective ultrafiltration properties. It serves as an attachment substrate for cells.	Found in the basement membranes	Secreted, extracellular space.	Defects in HSPG2 are the cause of Schwartz-Jampel syndrome (SJS1), Defects in HSPG2 are the cause of dyssegmental dysplasia Silverman-Handmaker type (DDSH)
66	PGFRB:970	Beta-type platelet-derived growth factor receptor	P09619	topological domain:cytoplasmic	Receptor that binds specifically to PDGFB and PDGFD and has a tyrosine-protein kinase activity. Phosphorylates Tyr residues at the C-terminus of PTPN11 creating a binding site for the SH2 domain of GRB2.		Cell membrane; Single-pass type I membrane protein	chronic myelomonocytic leukemia
67	PMS1:Y631	PMS1 protein homolog 1	P54277	HMG box domain	Probably involved in the repair of mismatches in DNA.		Nucleus	Defects in PMS1 are the cause of hereditary non-polyposis colorectal cancer type 3 (HNPCC3) also called Lynch syndrome
	PMS1:Y788	PMS1 protein homolog 1	P54277	unknown domain	Probably involved in the repair of mismatches in DNA.		Nucleus	Defects in PMS1 are the cause of hereditary non-polyposis colorectal cancer type 3 (HNPCC3) also called Lynch syndrome
68	PRG4:Y1290	Proteoglycan-4/ Megakaryocyte-stimulating factor	Q92954	C terminal region	Plays a role for boundary lubrication within articulating joints. Prevents protein deposition onto cartilage from synovial fluid, control adhesion-dependent synovial growth, and inhibit the adhesion of synovial cells to the cartilage surface.	Highly expressed in synovial tissue, cartilage and liver, and weakly in heart and lung.		Defects in PRG4 are the cause of camptodactyly-arthropathy-coxa vara-pericarditis syndrome (CACP) also called Jacobs syndrome
69	PROM1:Y828	Prominin-1/CD133 antigen	O43490	topological domain:cytoplasmic		Selectively expressed on CD34 hematopoietic stem and progenitor cells in adult and fetal bone marrow, fetal liver, cord blood and adult peripheral blood. Not detected on other blood cells. Also expressed in a number of non-lymphoid tissues including retin	Membrane; Multi-pass membrane protein	Defects in PROM1 are the cause of an autosomal recessive form of retinal degeneration.
70	RAC2:Y64	Ras-related C3 botulinum toxin substrate 2	P15153	unknown domain	Plasma membrane-associated small GTPase which cycles between an active GTP-bound and inactive GDP-bound state. In active state binds to a variety of effector proteins to regulate cellular responses, such as secretory processes, phagocytose of apoptotic ce	Hematopoietic specific.	Cytoplasm. Note=Membrane-associated when activated.	Defects in RAC2 are the cause of neutrophil immunodeficiency syndrome
71	RASA1:Y952	Ras GTPase-activating protein 1	P20936	unknown domain	Inhibitory regulator of the Ras-cyclic AMP pathway. Stimulates the GTPase of normal but not oncogenic Ras p21.	Testis,placenta	Cytoplasm	Mutations in the SH2 domain of RASA seem to be oncogenic and cause basal cell carcinomas, Defects in RASA1 are a cause of Parkes Weber syndrome (PKWS)
72	RASH:Y157	GTPase HRas	P01112	unknown domain	Ras proteins bind GDP/GTP and possess intrinsic GTPase activity.		Cell membrane; Lipid-anchor; Cytoplasmic side. Golgi apparatus membrane; Lipid-anchor. Note=Shuttles between the plasma membrane and the Golgi apparatus.	Defects in HRAS are the cause of Costello syndrome also known as faciocutaneoskeletal syndrome,bladder cancer,quamous cell carcinoma (OSCC).
73	RASK:Y157	GTPase KRas	P01116	unknown domain	Ras proteins bind GDP/GTP and possess intrinsic GTPase activity.		Cell membrane; Lipid-anchor; Cytoplasmic side	Defects in KRAS are a cause of acute myelogenous leukemia (AML), juvenile myelomonocytic leukemia (JMML), Noonan syndrome 3 (NS3), cardiofaciocutaneous syndrome (CFC syndrome), KRAS mutations are involved in cancer development.
74	RASN:Y157	GTPase NRas	P01111	unknown domain	Ras proteins bind GDP/GTP and possess intrinsic GTPase activity.		Cell membrane; Lipid-anchor; Cytoplasmic side. Golgi apparatus membrane; Lipid-anchor. Note=Shuttles between the plasma membrane and the Golgi apparatus.	Defects in NRAS are a cause of juvenile myelomonocytic leukemia (JMML),Mutations which change AA 12, 13 or 61 activate the potential of Ras to transform cultured cells and are implicated in a variety of human tumors.
75	REG1A:Y48;REG1A:Y49	Lithostathine 1 alpha/ Islet of Langerhans regenerating protein	P05451	C-type lectin domain on lithostathine 1 alpha chain	Might act as an inhibitor of spontaneous calcium carbonate precipitation. May be associated with neuronal sprouting in brain, and with brain and pancreas regeneration.	In pancreatic acinar cells and, in lower levels, in brain		Alzheimer disease and Down syndrome patients show enhanced expression of PSP-related transcripts and intraneuronal accumulation of PSP-like proteins in their brains
76	REP1:Y438	Choroideraemia protein/Rab proteins geranylgeranyltransferase component A 1	P24386	unknown domain	Binds unprenylated Rab proteins, presents it to the catalytic Rab GGTase dimer, and remains bound to it after the geranylgeranyl transfer reaction. The component A is thought to be regenerated by transferring its prenylated Rab back to the donor membrane.			Defects in CHM are the cause of choroideremia also known as tapetochoroidal dystrophy (TCD).CHM is a common form of X-linked blindness characterized by progressive dystrophy of the choroid, retinal pigment epithelium and retina
77	REP2:Y440	Rab escort protein 2/Rab proteins geranylgeranyltransferase component A 2	P26374	unknown domain	Binds unprenylated Rab proteins, presents it to the catalytic Rab GGTase dimer, and remains bound to it after the geranylgeranyl transfer reaction. The component A is thought to be regenerated by transferring its prenylated Rab back to the donor membrane.			Substitutes for REP-1 thereby preventing widespread tissue abnormalities in patients with choroideremia who lack REP-1.
78	RHG26:Y371	Rho GTPase-activating protein 26	Q9UNA1	Rho-GAP domain	GTPase-activating protein for RhoA.			Defects in ARHGAP26 are a cause of juvenile myelomonocytic leukemia (JMML)
79	ROBO2:Y985	Roundabout homolog 2	Q9HCK4	topological domain:cytoplasmic	Receptor for SLIT2, and probably SLIT1, which are thought to act as molecular guidance cue in cellular migration, including axonal navigation at the ventral midline of the neural tube and projection of axons to different regions during neuronal developmen		Membrane; Single-pass type I membrane protein	Defects in ROBO2 are the cause of vesicoureteral reflux type 2 (VUR2), A chromosomal aberration involving ROBO2 is a cause of multiple congenital abnormalities, including severe bilateral VUR with ureterovesical junction defects.
80	S12A6:Y714	Solute carrier family 12 member 6/ K-Cl cotransporter 3	Q9UHW9	Transmembrane	Mediates electroneutral potassium-chloride cotransport. May be activated by cell swelling. May contribute to cell volume homeostasis in single cells.	Highly expressed in heart, brain and kidney. Detected at lower levels in skeletal muscle, placenta, lung and pancreas. Detected in umbilical vein endothelial cells.	Membrane; Multi-pass membrane protein	Defects in SLC12A6 are a cause of agenesis of the corpus callosum with peripheral neuropathy (ACCPN)
81	S12A8:Y441	Solute carrier family 12 member 8/ Cation-chloride cotransporter 9	A0AV02	unknown domain	Cation/chloride cotransporter that may play a role in the control of keratinocyte proliferation.	Ubiquitous with very low level in normal skin	Membrane; Multi-pass membrane protein	Defects in SLC12A8 may be a cause of susceptibility to psoriasis vulgaris (PSORS5)
82	S19A1:Y149	Folate transporter 1/ Placental folate transporter	P41440	topological domain:cytoplasmic	Transporter for the intake of folate. Uptake of folate in human placental choriocarcinoma cells occurs by a novel mechanism called potocytosis which functionally couples three components, namely the folate receptor, the folate transporter, and a V-type H	Placenta, liver, and to a much smaller extent, in lung	Membrane; Multi-pass membrane protein
83	S19A2:Y154	Thiamine transporter 1	O60779	topological domain:cytoplasmic	High-affinity transporter for the intake of thiamine	Ubiquitous; most abundant in skeletal and cardiac muscle. Medium expression in placenta, heart, liver and kidney, low in lung.	Membrane; Multi-pass membrane protein	Defects in SLC19A2 are the cause of thiamine-responsive megaloblastic anemia syndrome (TRMA) also known as Rogers syndrome
84	S19A3:Y135	Thiamine transporter 2	Q9BZV2	topological domain:cytoplasmic	Mediates high affinity thiamine uptake, propably via a proton anti-port mechanism. Has no folate transport activity	Widely expressed but most abundant in placenta, kidney and liver	Membrane; Multi-pass membrane protein	Defects in SLC19A3 are the cause of biotin-responsive basal ganglia disease (BBGD)
85	S38A5:Y19	Sodium-coupled neutral amino acid transporter 5	Q8WUX1	unknown domain	Functions as a sodium-dependent amino acid transporter which countertransport protons. Mediates the saturable, pH-sensitive, and electrogenic cotransport of several neutral amino acids including glycine, asparagine, alanine, serine, glutamine and histidin	Predominantly expressed in stomach, brain, liver, lung and intestinal tract	Cell membrane; Multi-pass membrane protein	A chromosomal aberration involving SLC38A5 is found in 3 brothers with non-syndromic mental retardation. However, the homozygous interstitial microdeletion at Xp11.23 causes also the loss of FTSJ1 and the link between SLC38A5 and the disease is not clear.
86	SLC16A4:Y204	SLC16A4 protein/Monocarboxylic acid transporter 5	Q8WU09	unknown domain
87	SLC22A3:Y49	Solute carrier family 22 member 3	O75751	Transmembrane	Mediates potential-dependent transport of a variety of organic cations. May play a significant role in the disposition of cationic neurotoxins and neurotransmitters in the brain	Expressed in placenta, skeletal muscle, prostate, aorta, liver, fetal lung, salivary gland, adrenal gland, kidney and brain cortex. No expression detected in spleen	Membrane; Multi-pass membrane protein
88	SLC39A2:Y104	Zinc transporter ZIP2	Q9NP94	transmembrane	Mediates zinc uptake. Zinc uptake may be mediated by a Zn(2+)-HCO(3)(-) symport mechanism and can function in the presence of albumin. May also transport other divalent cations. May be important in contact inhibition of normal epithelial cells and loss of of its expression may play a role in tumorigenesis.	Expressed only in prostate and uterine epithelial cells	Cell membrane; Multi-pass membrane protein
86	SNX3:Y22	Sorting nexin-3	O60493	unknown domain	May be involved in several stages of intracellular trafficking			A chromosomal aberration disrupting SNX3 may be a cause of syndromic microphthalmia type 8 (MCOPS8)
90	SOAT1:Y429;Y431	Sterol O-acyltransferase 1	P35610	unknown domain	Catalyzes the formation of fatty acid-cholesterol esters. Plays a role in lipoprotein assembly and dietary cholesterol absorption. In addition to its acyltransferase activity, it may act as a ligase.		Endoplasmic reticulum membrane; Multi-pass membrane protein.	Accumulation of insoluble cholesterol esters in macrophages and smooth muscle is a characteristic feature of early lesions of atherosclerotic plaque.
91	SPAST:Y149	Spastin	Q9UBP0	MIT domain	Probable ATPase involved in the assembly or function of nuclear protein complexes. May also be involved in some aspects of microtubule dynamics	Ubiquitous	Nucleus. Cytoplasm, perinuclear region	Defects in SPAST are the cause of spastic paraplegia type 4 (SPG4), SPG4 is a form of autosomal dominant hereditary spastic paraplegia (AD-HSP)
92	SPDEF:Y302	Prostate-derived Ets factor/SAM pointed domain-containing Ets transcription factor	O95238	ETS domain	May function as an androgen-independent transactivator of the prostate-specific antigen (PSA) promoter. Binds to 5'-GGAT-3' DNA sequences. May play a role in the regulation of the prostate gland and/or prostate cancer development. Acts as a transcriptiona	Expressed in a very restricted set of primarily hormone-regulated epithelial tissues with particularly high expression in the prostate gland. Significantly lower expression is seen in other hormone regulated tissues such as mammary gland, salivary gland,	Nucleus
93	SPTA1:Y986	Spectrin alpha chain, erythrocyte	P02549	SH3 domain	Spectrin is the major constituent of the cytoskeletal network underlying the erythrocyte plasma membrane. It associates with band 4.1 and actin to form the cytoskeletal superstructure of the erythrocyte plasma membrane.		Cytoplasm, cytoskeleton. Cytoplasm, cell cortex.	Defects in SPTA1 are the cause of elliptocytosis 2 (EL2), hereditary pyropoikilocytosis (HPP), spherocytosis type III (SPH3)
94	STAT5B:Y725	Signal transducer and activator of transcription 5B	P51692	unknown domain	Carries out a dual function: signal transduction and activation of transcription. Binds to the GAS element and activates PRL-induced transcription		Cytoplasm, nucleus,Translocated into the nucleus in response to phosphorylation	Defects in STAT5B are the cause of Laron type dwarfism II (LTD2) also known as Laron syndrome type II or Laron syndrome due to a post-receptor defect
95	TAB3:Y501	Mitogen-activated protein kinase kinase kinase 7-interacting protein 3	EAW99059/Q8N5C8	Poly-serine rich region	Adapter linking MAP3K7/TAK1 and TRAF6 or TRAF2. Mediator of MAP3K7 activation, respectively in the IL1 and TNF signaling pathways. Plays a role in activation of NF-kappa-B and AP1 transcription factor. Isoform2 may be an oncogenic factor	Widely expressed. Constitutively overexpressed in certain tumor tissues. Isoform 1 is a major transcript while Isoform2 is minor
96	TAC2N:Y233	Tandem C2 domains nuclear protein	Q8N9U0	unknown domain			Nucleus
97	TBX1C:Y418;TBX1C:Y423;TBX1C:Y490	T-box transcription factor TBX1/ Testis-specific T-box protein	O43435-3/NP_542378	unknown domain	Probable transcriptional regulator involved in developmental processes. Is required for normal development of the pharyngeal arch arteries		Nucleus	Haploinsufficiency of the TBX1 gene is responsible for most of the physical malformations present in DiGeorge syndrome (DGS) and velocardiofacial syndrome (VCFS), conotruncal heart malformations (CTHM), Shprintzen syndrome,
98	TNKS2:Y569	Tankyrase-2	Q9H2K2	ANK 11 repeat	May regulate vesicle trafficking and modulate the subcellular distribution of SLC2A4/GLUT4-vesicles. Has PARP activity and can modify TRF1, and thereby contribute to the regulation of telomere length	Highly expressed in placenta, skeletal muscle, liver, brain, kidney, heart, thymus, spinal cord, lung, peripheral blood leukocytes, pancreas, lymph nodes, spleen, prostate, testis, ovary, small intestine, colon, mammary gland, breast and breast carcinoma,	Cytoplasm. Golgi apparatus membrane; Peripheral membrane protein. Nucleus. Note=Associated with the Golgi and with juxtanuclear SLC2A4/GLUT4-vesicles. Also found around the pericentriolar matrix of mitotic centromeres. During interphase, a small fraction
99	TPM1:Y162	Tropomyosin alpha-1 chain/ Tropomyosin-1	P09493	unknown domain	Binds to actin filaments in muscle and non-muscle cells. Plays a central role, in association with the troponin complex, in the calcium dependent regulation of vertebrate striated muscle contraction. Smooth muscle contraction is regulated by interaction w	Detected in primary breast cancer tissues but undetectable in normal breast tissues in Sudanese patients.		Defects in TPM1 are the cause of familial hypertrophic cardiomyopathy type 3 (CMH3),
100	TPM2:Y162	Tropomyosin beta chain/ Tropomyosin-2	P07951	unknown domain	Binds to actin filaments in muscle and non-muscle cells. Plays a central role, in association with the troponin complex, in the calcium dependent regulation of vertebrate striated muscle contraction.	Present in primary breast cancer tissue, absent from normal breast tissue.		Defects in TPM2 are the cause of nemaline myopathy type 4 (NEM4), distal arthrogryposis type 1 (DA1)
101	TPM3:Y162	Tropomyosin alpha-3 chain/ Tropomyosin-3	P06753	unknown domain	Binds to actin filaments in muscle and non-muscle cells. Plays a central role, in association with the troponin complex, in the calcium dependent regulation of vertebrate striated muscle contraction.			Defects in TPM3 are a cause of nemaline myopathy type 1 (NEM1),thyroid papillary carcinoma (PACT)
102	TRI33:Y336	E3 ubiquitin-protein ligase TRIM33/ RET-fused gene 7 protein	Q9UPN9	region necessary for oligomerization	Acts as an E3 ubiquitin-protein ligase. Promotes SMAD4 ubiquitination, nuclear exclusion and degradation via the ubiquitin proteasome pathway. According to PubMed:16751102, does not promote a decrease in the level of endogenous SMAD4. May act as a transcr	Expressed in stem cells at the bottom of the crypts of the colon (at protein level). Expressed in colon adenomas and adenocarcinomas (at protein level). Expressed in brain, lung, liver, spleen, thymus, prostate, kidney, testis, heart, placenta, pancreas,	Nucleus. Note=In discrete nuclear dots resembling nuclear bodies	A chromosomal aberration involving TRIM33 is a cause of thyroid papillary carcinoma (PACT)
103	UBR1:Y821, Y836, Y838	E3 ubiquitin-protein ligase UBR1/ N-recognin-1	Q8IWV7	unknown domain	E3 ubiquitin-protein ligase which is a component of the N-end rule pathway. Recognizes and binds to proteins bearing specific amino-terminal residues that are destabilizing according to the N-end rule, leading to their ubiquitination and subsequent degrad	Broadly expressed, with highest levels in skeletal muscle, kidney and pancreas. Present in acinar cells of the pancreas	Cytoplasm, cytosol	Defects in UBR1 are a cause of Johanson-Blizzard syndrome (JBS),
104	UNC5C:Y449	Netrin receptor UNC5C	O95185	topological domain:cytoplasmic	Receptor for netrin required for axon guidance. Mediates axon repulsion of neuronal growth cones in the developing nervous system upon ligand binding. Axon repulsion in growth cones may be caused by its association with DCC that may trigger signaling for	Mainly expressed in brain. Also expressed in kidney. Not expressed in developing or adult lung.	Membrane; Single-pass type I membrane protein	Down-regulated in multiple cancers including colorectal, breast, ovary, uterus, stomach, lung, or kidney cancers
105	VEGFR3:1063	Vascular endothelial growth factor receptor 3	P35916	topological domain:cytoplasmic	Receptor for VEGFC. Has a tyrosine-protein kinase activity	Placenta, lung, heart, and kidney, does not seem to be expressed in pancreas and brain.	Cell membrane; Single-pass type I membrane protein	Defects in FLT4 are the cause of hereditary lymphedema,Defects in FLT4 are found in juvenile hemangioma
106	VPP4:Y198	Vacuolar proton translocating ATPase 116 kDa subunit a isoform 4	Q9HBG4	topological domain:extracellular	Part of the proton channel of the V-ATPase that is involved in normal vectorial acid transport into the urine by the kidney	Expressed in adult and fetal kidney. Found in the inner ear		Defects in ATP6V0A4 are the cause of distal renal tubular acidosis with preserved hearing (RTADR). RTADR is an autosomal recessive form of distal renal tubular acidosis (dRTA), a group of disorders characterized by functional failure of alpha-intercalated
107	WNK1:Y545	Serine/threonine-protein kinase WNK1/ Protein kinase with no lysine 1	Q9H4A3	unknown domain	Controls sodium and chloride ion transport by inhibiting the activity of WNK4, potentially by either phosphorylating the kinase or via an interaction between WNK4 and the autoinhibitory domain of WNK1. WNK4 regulates the activity of the thiazide-sensitive	Widely expressed, with highest levels observed in the testis, heart, kidney and skeletal muscle	Cytoplasm	Defects in WNK1 are a cause of pseudohypoaldosteronism type II (PHAII), PHAII is an autosomal dominant disease characterized by severe hypertension, hyperkalemia, and sensitivity to thiazide diuretics which may result from a chloride shunt in the renal di
108	WWC1:Y128	Protein WWC1/ WW domain-containing protein 1	Q8IX03	coiled-coil region		Detected in brain, heart, colon and kidney	Cytoplasm.
109	WWOX:Y34	WW domain-containing oxidoreductase	Q9NZC7	WW 1 domain	Probable oxidoreductase, which acts as a tumor suppressor and plays a role in apoptosis. May function synergistically with TP53/p53 to control genotoxic stress-induced cell death. May also play a role in tumor necrosis factor (TNF)-mediated cell death.	Widely expressed. Strongly expressed in testis, prostate, and ovary. Overexpressed in cancer cell lines.	Cytoplasm. Nucleus. Mitochondrion. Golgi apparatus. Note=Partially localizes to the mitochondria, found also in the Golgi apparatus. Translocates to the nucleus upon genotoxic stress or TNF stimulation	Defects in WWOX may be involved in several cancer types. The gene spans the second most common chromosomal fragile site (FRA16D) which is frequently altered in cancers. Alteration of the expression and expression of some isoforms is associated with cancer

## Sheet: Novel pY sites
	Table S2 (b)
	Details of human orthologs and paralogs with conserved Y residues that are phosphorylated in Drosophila proteins
Sno	Human Ortholog/Paralog with conserved pY	Name of the protein	Protein Accession#	Conserved pY site location	Function	Tissue specificity	Subcellular location	Disease
1	A2RRA8:Y688	MDC1 protein	A2RRA8	unknown domain
2	ABCB5:Y39	ATP-binding cassette sub-family B member 5	Q2M3G0	ABC transporter 1 domain	Plasma membrane transporter able to mediate efflux from cells of the rhodamine dye and of the therapeutic drug doxorubicin. Responsible for the resistance to doxorubicin of a subset of malignant melanomas.	Expressed by CD133-expressing progenitor cells among epidermal melanocytes (at protein level). Widely expressed with specific expression in pigment cells. Also expressed in several malignant tissues.	Cell membrane; Multi-pass membrane protein
3	ABCB6:Y818	Mitochondrial ATP-binding cassette sub-family B member 6	Q9NP58	unknown domain	Binds heme and porphyrins and functions in their ATP-dependent uptake into the mitochondria. Plays a crucial role in heme synthesis.	Widely expressed. Highest expression in heart and skeletal muscles,Highly expressed in fetal liver	Mitochondrion outer membrane; Multi-pass membrane protein
4	ABCB7:Y579;ABCB7:Y701	ATP-binding cassette sub-family B member 7, mitochondrial	O75027	ABC transporter domain	Could be involved in the transport of heme from the mitochondria to the cytosol. Plays a central role in the maturation of cytosolic iron-sulfur (Fe/S) cluster-containing proteins		Mitochondrion inner membrane; Multi-pass membrane protein	Defects in ABCB7 are the cause of X-linked sideroblastic anemia with ataxia (ASAT),
5	ABCB9:Y737	ABCB9 protein	Q6P2Q0	unknown domain	Molecular function: ATPase activity, coupled to transmembrane movement of substances		Cellular component: integral to membrane
6	ABCG1:Y84	ATP-binding cassette sub-family G member 1	P45844	topological domain:cytoplasmic	Transporter involved in macrophage lipid homeostasis. Is an active component of the macrophage lipid export complex. Could also be involved in intracellular lipid transport processes. The role in cellular lipid homeostasis may not be limited to macrophage	Expressed in several tissues	Endoplasmic reticulum membrane; Multi-pass membrane protein. Golgi apparatus membrane; Multi-pass membrane protein.	Overexpressed in macrophages from patients with Tangier disease compared to control macrophages. Expressed in foamy macrophages within the atherosclerotic plaque. May play a role in the cholesterol metabolism of macrophages in vitro and in the atheroscler
7	ABCG2:Y44	ATP-binding cassette sub-family G member 2	Q9UNQ0	topological domain:cytoplasmic	Xenobiotic transporter that may play an important role in the exclusion of xenobiotics from the brain. May be involved in brain-to-blood efflux. Appears to play a major role in the multidrug resistance phenotype of several cancer cell lines. When overexpr	Highly expressed in placenta. Low expression in small intestine, liver and colon	Cell membrane; Multi-pass membrane protein.	Up-regulated in brain tumors.
8	ABCG4:Y68	ATP-binding cassette sub-family G member 4	Q9H172	topological domain:cytoplasmic	May be involved in macrophage lipid homeostasis		Membrane; Multi-pass membrane protein
9	AC133-2:Y819/Q96EN6	PROM1 protein	Q96EN6	unknown domain			Cellular component: integral to membrane
10	ACES:Y 534	Acetylcholinesterase [Precursor]	P22303	between helix and turn	Rapidly hydrolyzes choline released into the synapse		Cell junction, synapse. Secreted,Cell membrane; Peripheral membrane protein, Isoform2: Cell membrane; Lipid-anchor, GPI-anchor; Extracellular side
11	ADAMTS20:Y 1572	ADAMTS-20 [Precursor]	P59510	TSP type-1 13	May play a role in tissue-remodeling process occurring in both normal and pathological conditions.	Very sparingly expressed, although is detected at low levels in testis, prostate, ovary, heart, placenta, lung and pancreas. Overexpressed in several brain, colon and breast carcinomas.	Secreted, extracellular space, extracellular matrix
12	ADAMTS9:Y1540	ADAMTS-9 [Precursor]	Q9P2N4	TSP type-1 12	Cleaves the large aggregating proteoglycans, aggrecan and versican.	Highly expressed in all fetal tissues. Expressed in a number of adult tissues with highest expression in heart, placenta and skeletal muscle.	Secreted, extracellular space, extracellular matrix
13	ADCY2:Y11/Q7RTV6:Y6	Adenylate cyclase type 2	Q08462/Q7RTV6	topological domain:cytoplasmic	This is a membrane-bound, calmodulin-insensitive adenylyl cyclase.	Expressed in brain	Membrane; Multi-pass membrane protein.
14	AGM1:Y167	Phosphoacetylglucosamine mutase	O95394/BAB00613	unknown domain	Interconverts GlcNAc-6-P and GlcNAc-1-P.	Found in many tissues except lung. Relatively high expression in pancreas, heart, liver, and placenta, and relatively low expression in brain, skeletal muscle and kidney
15	Al9A1:Y360	Aldehyde dehydrogenase E3 isozyme	P49189	unknown domain	Converts gamma-trimethylaminobutyraldehyde into gamma-butyrobetaine. Catalyzes the irreversible oxidation of a broad range of aldehydes to the corresponding acids in an NAD-dependent reaction	High expression in adult liver, skeletal muscle, and kidney. Low levels in heart, pancreas, lung and brain. Expressed in all regions of the brain. Expression levels are variable in the different brain areas, with the highest levels in the spinal cord and	Cytoplasm
16	ANK1/Er3/Er5/Er7/Er9/Er11/Er13/Er15:Y 1712	Ankyrin-1/ Erythrocyte ankyrin	P16157/P16157-14	55 kDa regulatory domain	Attaches integral membrane proteins to cytoskeletal elements; binds to the erythrocyte membrane protein band 4.2, to Na-K ATPase, to the lymphocyte membrane protein GP85, and to the cytoskeletal proteins fodrin, tubulin, vimentin and desmin. Erythrocyte a		Isoform Er1: Cytoplasm, cytoskeleton. Note=Probably the other erythrocyte (Er) isoforms, are located near the surface of erythrocytic plasma membrane.	Defects in ANK1 are a cause of hereditary spherocytosis (HS)
	ANK1:Y1024	Ankyrin-1/ Erythrocyte ankyrin	P16157	unknown domain	Attaches integral membrane proteins to cytoskeletal elements; binds to the erythrocyte membrane protein band 4.2, to Na-K ATPase, to the lymphocyte membrane protein GP85, and to the cytoskeletal proteins fodrin, tubulin, vimentin and desmin. Erythrocyte a	expressed in skeletal muscle and brain	Isoform Er1: Cytoplasm, cytoskeleton. Note=Probably the other erythrocyte (Er) isoforms, are located near the surface of erythrocytic plasma membrane.	Defects in ANK1 are a cause of hereditary spherocytosis (HS)
17	ANKRD17:Y1404	Ankyrin repeat domain-containing protein 17	O75179/AAH04173	ANK 25 repeat	Earliest specific in situ marker of hepatic differentiation during embryogenesis, useful for characterization of inductive events involved in hepatic specification, Target of enterovirus 71 which is the major etiological agent of HFMD (hand, foot and mout	Expressed in bone marrow.	Cytoplasm. Nucleus. Note=Detected around the nucleolus
18	ANR28:Y523	Ankyrin repeat domain-containing protein 28	O15084	ANK 14 repeat	Selectively inhibits the phosphatase activity of PPP1C. Targets PPP1C to modulate HNRPK phosphorylation.		Nucleus, nucleoplasm. Note=Seems to be excluded from nucleoli.
	ANR28:Y703	Ankyrin repeat domain-containing protein 28	O15084	ANK19 repeat	Selectively inhibits the phosphatase activity of PPP1C. Targets PPP1C to modulate HNRPK phosphorylation.		Nucleus, nucleoplasm. Note=Seems to be excluded from nucleoli.
19	ANR44:Y477	Ankyrin repeat domain-containing protein 44	Q8N8A2	ANK 15 repeat	not known
20	ARACHE:Y446	Apoptosis-related acetylcholinesterase	Q86YX9	unknown domain	Molecular function: acetylcholinesterase activity
21	ARI1B:Y1318	AT-rich interactive domain-containing protein 1B	Q8NFD5	unknown domain	Involved in transcriptional activation and repression of select genes by chromatin remodeling (alteration of DNA-nucleosome topology). Binds DNA non-specifically.	Widely expressed with high levels in heart, skeletal muscle and kidney.	Nucleus
22	AT1A1:Y542	Sodium/potassium-transporting ATPase subunit alpha-1	P05023	topological domain:cytoplasmic	This is the catalytic component of the active enzyme, which catalyzes the hydrolysis of ATP coupled with the exchange of sodium and potassium ions across the plasma membrane. This action creates the electrochemical gradient of sodium and potassium, provid		Membrane; Multi-pass membrane protein. Melanosome. Note=Identified by mass spectrometry in melanosome fractions from stage I to stage IV.
23	AT1A2:Y539	Sodium/potassium-transporting ATPase subunit alpha-2	P50993	topological domain:cytoplasmic	This is the catalytic component of the active enzyme, which catalyzes the hydrolysis of ATP coupled with the exchange of sodium and potassium ions across the plasma membrane. This action creates the electrochemical gradient of sodium and potassium, provid		Membrane; Multi-pass membrane protein.	Defects in ATP1A2 are the cause of familial hemiplegic migraine 2 (FHM2),alternating hemiplegia of childhood (AHC)
24	AT1A4:Y553	Potassium-transporting ATPase alpha chain 1	P20648	topological domain:cytoplasmic	Catalyzes the hydrolysis of ATP coupled with the exchange of H(+) and K(+) ions across the plasma membrane. Responsible for acid production in the stomach.	Found in gastric mucosa	Membrane; Multi-pass membrane protein
25	ATP1A3:Y532	Sodium/potassium-transporting ATPase subunit alpha-3	P13637	topological domain:cytoplasmic	This is the catalytic component of the active enzyme, which catalyzes the hydrolysis of ATP coupled with the exchange of sodium and potassium ions across the plasma membrane. This action creates the electrochemical gradient of sodium and potassium ions, p		Membrane; Multi-pass membrane protein	Defects in ATP1A3 are the cause of dystonia-12 (DYT12) also known as rapid-onset dystonia parkinsonism (RDP)
26	BCAR2:Y326	Breast cancer anti-estrogen resistance 2	Q05GC8		Molecular function: DNA binding, zinc ion binding		Cellular component: nucleus
27	BIRC6:Y4102/BIRC6:Y4130	Baculoviral IAP repeat-containing protein 6	Q9NR09/NP_057336		May protect cells from undergoing apoptosis	Expressed in brain cancer cells.
28	BNC2:Y957	Zinc finger protein basonuclin-2	Q6ZN30	unknown domain	Probable transcription factor specific for skin keratinocytes. May play a role in the differentiation of spermatozoa and oocytes.	Highly expressed in testis, uterus and small intestine, and weakly expressed in colon and prostate. Also expressed in skin, primary keratinocytes, immortalized keratinocytes, and HeLa and HEK293 cells. Not detected in blood, thymus, spleen or HepG2 cells.	Nucleus
29	BOC:Y979	Brother of CDO	Q9BWV1	topological domain:cytoplasmic	Component of a cell-surface receptor complex that mediates cell-cell interactions between muscle precursor cells. Promotes differentiation of myogenic cells.	Detected in skeletal muscle, heart, thymus, kidney and small intestine. Detected at lower levels in brain, placenta, lung and colon mucosa	Cell membrane; Single-pass type I membrane protein. Note=Enriched at sites of cell-cell contact
30	BRD4:Y670/BRD4-NUT:Y1046	Bromodomain-containing protein 4	O60885/AAO22237	unknown domain	Plays a role in a process governing chromosomal dynamics during mitosis	Ubiquitously expressed	Nucleus	A chromosomal aberration involving BRD4 is found in a rare, aggressive, and lethal carcinoma arising in midline organs of young people
31	BRI3:Y14	Brain protein I3	O95415	unknown domain			Membrane; Multi-pass membrane protein
32	C9orf150:Y227	Uncharacterized protein C9orf150	Q8IV03
33	CAC1B:Y1379	Voltage-dependent N-type calcium channel subunit alpha-1B	Q00975	topological domain:extracellular	Voltage-sensitive calcium channels (VSCC) mediate the entry of calcium ions into excitable cells and are also involved in a variety of calcium-dependent processes, including muscle contraction, hormone or neurotransmitter release, gene expression, cell mo	Isoform Alpha-1b-1 and Isoform Alpha-1b-2 are expressed in the central nervous system, but not in skeletal muscle or aorta.	Membrane; Multi-pass membrane protein
34	CACNA1F:Y1769	Voltage-dependent L-type calcium channel subunit alpha-1F	O60840	topological domain:cytoplasmic	Voltage-sensitive calcium channels (VSCC) mediate the entry of calcium ions into excitable cells and are also involved in a variety of calcium-dependent processes, including muscle contraction, hormone or neurotransmitter release, gene expression, cell mo	Expression in skeletal muscle and retina.	Membrane; Multi-pass membrane protein	Defects in CACNA1F are the cause of incomplete X-linked congenital stationary night blindness type 2 (CSNB2),Congenital stationary night blindness is a nonprogressive retinal disorder characterized by impaired night vision and ocular symptoms such as myop
35	CARD14:Y525; Y485	Caspase recruitment domain-containing protein 14	Q9BXL6	unknown domain	Activates NF-kappa-B via BCL10 and IKK. Stimulates the phosphorylation of BCL10	Expressed in placenta. Also detected in HeLa S3 cells, but not in the other cancer cell lines tested.	Cytoplasm
36	CBPZ: Y637	Carboxypeptidase Z	Q66K79	unknown domain	Cleaves substrates with C-terminal arginine residues. Probably modulates the Wnt signaling pathway, by cleaving some undefined protein. May play a role in cleavage during prohormone processing.	In placenta, it is present within invasive trophoblasts and in the surrounding extracellular space. Also present in amnion cells, but is not readily apparent in the extracellular matrix of this cell type. Present in normal pituitary gland and neoplastic p	Secreted, extracellular space, extracellular matrix
37	CCNK-Iso1:Y444;Y458	Cyclin-K-Isoform1	NP_001092872	unknown domain	May play a role in transcriptional regulation. In vitro, is associated with a kinase activity toward both RNA polymerase II C-terminal domain and CDK2	Ubiquitously expressed. Highest levels in testis.
38	CD2L6:Y296	Cell division cycle 2-like protein kinase 6	Q9BWU1	protein kinase domain
39	CDC2L2:Y438	PITSLRE serine/threonine-protein kinase CDC2L2	Q9UQ88/CAI20032	ATP binding	Appears to play multiple roles in cell cycle progression, cytokinesis and apoptosis.	Expressed ubiquitously. Some evidence of isoform-specific tissue distribution	Cytoplasm. Nucleus
40	CDON:Y1070	Cell adhesion molecule-related/down-regulated by oncogenes	Q4KMG0	topological domain:cytoplasmic	Component of a cell-surface receptor complex that mediates cell-cell interactions between muscle precursor cells. Promotes differentiation of myogenic cells		Membrane; Single-pass membrane protein
41	CENB5:Y163	Centaurin-beta-5	Q96P50/Q96P50-2		GTPase-activating protein for the ADP ribosylation factor family
42	CENPF:Y1390	Centromere protein F	P49454		Probably required for kinetochore function, involved in chromosome segregation during mitosis. Interacts with retinoblastoma protein (RB), CENP-E and BUBR1.		Nucleus matrix. Note=But not in the nucleolus, reorganization to the kinetochore/centromere (coronal surface of the outer plate) and the spindle during mitosis
43	CENTD3:Y1279	Centaurin-delta-3	Q8WWN8	PH3 domain	Phosphatidylinositol-3,4,5-trisphosphate-dependent GTPase-activating protein that modulates actin cytoskeleton remodeling by regulating ARF and RHO family members. Is activated by phosphatidylinositol-3,4,5-trisphosphate (PtdIns(3,4,5)P3) binding. Can be		Cytoplasm, cytoskeleton,Cell membrane; Peripheral membrane protein,Cell projection, lamellipodium,ruffle
44	CES hBr2:Y518	Brain carboxylesterase hBr2	Q8TDZ9		Molecular function: hydrolase activity
45	CF192:Y 219	Uncharacterized MFS-type transporter C6orf192	Q6NT16	Transmembrane			Membrane; Multi-pass membrane protein
46	CLEC3A:Y 79	C-type lectin domain family 3 member A	O75596	Ig-like V-type domain		Restricted to cartilage
47	CNBP Var1:Y100	Zinc finger protein 9	Q5U0E9		Molecular function: nucleic acid binding
48	CNBP:Y120	Cellular nucleic acid-binding protein	P62633	Zince finger motiff:CCHC-type 4	Single stranded DNA-binding protein, with specificity to the sterol regulatory element (SRE). Involved in sterol-mediated repression	Present in all tissues examined	Cytoplasm, Endoplasmic reticulum	Defects in CNBP are the cause of myotonic dystrophy 2 (DM2) also known as proximal myotonic myopathy (PROMM).DM2 is an autosomal dominant neurodegenerative disorder characterized by myotonia. DM2 is caused by a CCTG expansion (mean approximately 5000 repe
49	CNBP:Y99	Cellular nucleic acid-binding protein	P62633	Zince finger motiff:CCHC-type 4	Single stranded DNA-binding protein, with specificity to the sterol regulatory element (SRE). Involved in sterol-mediated repression	Present in all tissues examined	Cytoplasm, Endoplasmic reticulum	Defects in CNBP are the cause of myotonic dystrophy 2 (DM2) also known as proximal myotonic myopathy (PROMM).DM2 is an autosomal dominant neurodegenerative disorder characterized by myotonia. DM2 is caused by a CCTG expansion (mean approximately 5000 repe
50	CNGB3:Y469	Cyclic nucleotide-gated cation channel beta-3	Q9NQW8	topological domain:extracellular	Visual signal transduction is mediated by a G-protein coupled cascade using cGMP as second messenger. This protein can be activated by cGMP which leads to an opening of the cation channel and thereby causing a depolarization of rod photoreceptors. Induced	Expressed specifically in the retina	Membrane; Multi-pass membrane protein	Defects in CNGB3 are a cause of achromatopsia type 3 (ACHM3) also known as Pingelapese blindness. ACHM3 is a congenital complete achromatopsia and is distinct from total colorblindness mainly because of the consistent concurrence of severe myopia.
51	CNK1Var:Y240	Connector enhancer of kinase suppressor of ras 1 variant	BAD92572/Q59FX4		Molecular function: kinase activity
52	CNKR1:Y665/CNK1var:Y658	Connector enhancer of kinase suppressor of ras 1	Q969H4/Q53GW4	unknown domain	May function as an adapter protein or regulator of Ras signaling pathways.		Cytoplasm, Membrane; Peripheral membrane protein
53	CNOT1:Y1572	CCR4-NOT transcription complex subunit 1	A5YKK6	unknown domain	Belongs to the CCR4-NOT complex that functions as general transcription regulation complex. Acts as a transcriptional repressor. Represses the ligand-dependent transcriptional activation by nuclear receptors.	Strongly expressed in brain, heart, thymus, spleen, kidney, liver, placenta and lung. Weakly expressed in skeletal muscle and colon	nuclear
54	CNTN3: Y876	Contactin-3/Plasmacytoma-associated neuronal glycoprotein	Q9P232	Domain: Fibronectin type-III 3	Contactins mediate cell surface interactions during nervous system development. Has some neurite outgrowth-promoting activity	In brain, it is expressed in frontal lobe, occipital lobe, cerebellum and amygdala.	Cell membrane; Lipid-anchor, GPI-anchor
55	CNTN4:Y880	Contactin-4	Q8IWV2	Fibronectin type-III 3	Contactins mediate cell surface interactions during nervous system development. Has some neurite outgrowth-promoting activity. May be involved in synaptogenesis.	Mainly expressed in brain. Highly expressed in cerebellum and weakly expressed in corpus callosum, caudate nucleus, amygdala and spinal cord. Also expressed in testis, pancreas, thyroid, uterus, small intestine and kidney. Not expressed in skeletal muscle	Cell membrane; Lipid-anchor, GPI-anchor. Secreted	Defects in CNTN4 are the cause of spinocerebellar ataxia type 16 (SCA16)
	CNTN4:Y940	Contactin-4	Q8IWV2	Fibronectin type-III 4	Contactins mediate cell surface interactions during nervous system development. Has some neurite outgrowth-promoting activity. May be involved in synaptogenesis.	Mainly expressed in brain. Highly expressed in cerebellum and weakly expressed in corpus callosum, caudate nucleus, amygdala and spinal cord. Also expressed in testis, pancreas, thyroid, uterus, small intestine and kidney. Not expressed in skeletal muscle	Cell membrane; Lipid-anchor, GPI-anchor. Secreted	Defects in CNTN4 are a cause of 3p deletion syndrome (3PDS). Defects in CNTN4 are the cause of spinocerebellar ataxia type 16 (SCA16)
56	COLEC11:Y154/CL-K1-1c:Y106	Collectin-11/Collectin11-Iso5	Q9BWP8	C-type lectin domain	Lectin that binds to various sugars: fucose > mannose. Does not bind to glucose, N-acetylglucosamine and N-acetylgalactosamine. Binds to LPS	Ubiquitous.	Secreted
57	Corin:Y1020	Atrial natriuretic peptide-converting enzyme	Q9Y5Q5	Peptidase S1 domain	Converts Pro-ANP to ANP. Cleaves Pro-ANP specifically between 'Arg-123' and 'Ser-124'.	Highly expressed in heart. Expressed in heart myocytes	Membrane; Single-pass type II membrane protein
	CORIN:Y1020	Atrial natriuretic peptide-converting enzyme	Q9Y5Q5	Peptidase S1 domain	Converts Pro-ANP to ANP. Cleaves Pro-ANP specifically between 'Arg-123' and 'Ser-124'.	Highly expressed in heart. Expressed in heart myocytes	Membrane; Single-pass type II membrane protein
58	CP3A4:Y99	Cytochrome P450 3A4	P08684	helix-turn-helix	Cytochromes P450 are a group of heme-thiolate monooxygenases. In liver microsomes, this enzyme is involved in an NADPH-dependent electron transport pathway. It performs a variety of oxidation reactions (e.g. caffeine 8-oxidation, omeprazole sulphoxidation	Expressed in prostate and liver	Endoplasmic reticulum membrane; Single-pass membrane protein. Microsome membrane; Single-pass membrane protein.
59	CP3A5:Y99	Cytochrome P450 3A5	P20815	unknown domain	Cytochromes P450 are a group of heme-thiolate monooxygenases. In liver microsomes, this enzyme is involved in an NADPH-dependent electron transport pathway. It oxidizes a variety of structurally unrelated compounds, including steroids, fatty acids, and xe		Endoplasmic reticulum membrane; Peripheral membrane protein. Microsome membrane; Peripheral membrane protein.
60	CP3A7:Y99	Cytochrome P450 3A7	P24462	unknown domain	Cytochromes P450 are a group of heme-thiolate monooxygenases. In liver microsomes, this enzyme is involved in an NADPH-dependent electron transport pathway. It oxidizes a variety of structurally unrelated compounds, including steroids, fatty acids, and xe		Endoplasmic reticulum membrane; Peripheral membrane protein. Microsome membrane; Peripheral membrane protein.
61	CPNE2:Y201	Copine-2	Q96FN4	C2 2 domain
62	CTSR1:351	Cation channel sperm-associated protein 1	Q8NEC5	topological domain:cytoplasmic	Voltage-gated calcium channel that plays a central role in sperm cell hyperactivation. Controls calcium entry to mediate the hyperactivated motility, a step needed for sperm motility which is essential late in the preparation of sperm for fertilization. A	Testis-specific. Specifically present in the principal piece of sperm tail (at protein level).	Cell projection, cilium, flagellum; Multi-pass membrane protein
63	DAG1:Y831: Y863:Y886	Dystroglycan	Q14118/Q969J9	cytoplasmic domain of Beta-dystroglycan chain	Forms part of the dystrophin-associated protein complex (DAPC) which may link the cytoskeleton to the extracellular matrix. Alpha-dystroglycan functions as a laminin receptor. Binds to several types of arenaviruses. Is a target for the entry of Mycobacter	Expressed in a variety of fetal and adult tissues.	Alpha-dystroglycan: Secreted, extracellular space,Beta-dystroglycan: Cell membrane; Single-pass type I membrane protein
64	DCC: Y1420	Netrin receptor DCC	P43146	topological domain:cytoplasmic	Receptor for netrin required for axon guidance. Mediates axon attraction of neuronal growth cones in the developing nervous system upon ligand binding. Its association with UNC5 proteins may trigger signaling for axon repulsion. It also acts as a dependen	Found in axons of the central and peripheral nervous system and in differentiated cell types of the intestine.	Membrane; Single-pass type I membrane protein	Colorectal tumors that lost their capacity to differentiate into mucus producing cells uniformly lack DCC expression. Inactivation of DCC due to allelic deletion and/or point mutations may cause both lymphatic and hematogenous metastasis of esophageal squ
	DCC:Y 681	Netrin receptor DCC	P43146	Fibronectin type-III 3	Receptor for netrin required for axon guidance. Mediates axon attraction of neuronal growth cones in the developing nervous system upon ligand binding	Found in axons of the central and peripheral nervous system and in differentiated cell types of the intestine.	Membrane; Single-pass type I membrane protein	Colorectal tumors that lost their capacity to differentiate into mucus producing cells uniformly lack DCC expression. Inactivation of DCC due to allelic deletion and/or point mutations may cause both lymphatic and hematogenous metastasis of esophageal squ
65	DDX51:Y646	ATP-dependent RNA helicase DDX51	NP_778236/Q8N8A6	Helicase C-terminal	ATP-binding RNA helicase involved in the biogenesis of 60S ribosomal subunits		Nucleus, nucleolus
66	DEF16:Y75	Differentially expressed in FDCP 6 homolog	Q9H4E7	unknown domain	Phosphatidylinositol 3,4,5-trisphosphate-dependent guanine nucleotide exchange factor (GEF) which plays a role in the activation of Rho GTPases RAC1, RhoA and CDC42.	Broadly expressed in the immune system and can be detected in T and B-cells.	Cytoplasm. Cell membrane. Nucleus.
67	DENND2B/ST5:Y 1041	Suppression of tumorigenicity 5	P78524	dDENN domain	May be involved in cytoskeletal organization and tumorgenicity. Isoform 1 seems to be involved in a signaling transduction pathway leading to activation of MAPK1/ERK2.	Widely expressed with the exception of peripheral blood lymphocytes. Isoform 1 is expressed in several epithelial and fibroblast (including tumorigenic) but absent in lymphoid cell lines (at protein level)
68	DKFZp779O2152:Y130	Putative uncharacterized protein DKFZp779O2152	Q7Z675	unknown domain	Molecular function: calcium-transporting ATPase activity		Cellular component: integral to membrane
69	DMBT1:Y1772	Deleted in malignant brain tumors 1 protein	Q9UGM3	CUB 1 domain	May be considered as a candidate tumor suppressor gene for brain, lung, esophageal, gastric, and colorectal cancers. May play roles in mucosal defense system, cellular immune defense and epithelial differentiation. May play a role as an opsonin receptor f	Highly expressed in alveolar and macrophage tissues. In some macrophages, expression was seen on the membrane, and in other macrophages, strongly expressed in the phagosome/phagolysosome compartments. Expressed in lung, trachea, salivary gland, small inte	Secreted.Note=Some isoforms may be membrane-bound. Localized to the lumenal aspect of crypt cells in the small intestine. In the colon, seen in the lumenal aspect of surface epithelial cells. Formed in the ducts of von Ebner gland, and released into the f	Defects in DMBT1 are the cause of glioma of the brain. Gliomas are central nervous system neoplasms derived from glial cells and comprise astrocytomas, glioblastoma multiforme, oligodendrogliomas, and ependymomas. Inactivation of DMBT1 plays an important
70	DMD-Dp140bc:Y934	Dystrophin Dp140bc isoform	NP_004014	unknown domain	May play a role in anchoring the cytoskeleton to the plasma membrane.			Defects in DMD are the cause of Duchenne muscular dystrophy (DMD), Becker muscular dystrophy (BMD), dilated cardiomyopathy also known as X-linked dilated cardiomyopathy (XLCM)
71	DOCK9:Y599;DOCK9:Y598	Dedicator of cytokinesis protein 9	Q9BZ29/A8MWZ5	unknown domain	Guanine nucleotide-exchange factor (GEF) that activates CDC42 by exchanging bound GDP for free GTP. Overexpression induces filopodia formation.	Widely expressed, with highest expression in heart and placenta. Expressed at intermediate level in kidney, brain, lung and skeletal muscle.	Intracytoplasmic membrane
72	DSCAM:Y1128	Down syndrome cell adhesion molecule	O60469	Fibronectin type-III 3	Cell adhesion molecule that can mediate cation-independent homophilic binding activity. Could be involved in nervous system development.	Primarily expressed in brain	Isoform Long: Cell membrane; Single-pass type I membrane protein, Isoform short:secreted
73	DYR1A:Y136	Dual specificity tyrosine-phosphorylation-regulated kinase 1A	Q13627	Domain:Bipartite nuclear localization signal	May play a role in a signaling pathway regulating nuclear functions of cell proliferation. Phosphorylates serine, threonine and tyrosine residues in its sequence and in exogenous substrates.	Ubiquitous. Highest levels in skeletal muscle, testis, fetal lung and fetal kidney, Expressed in the developing central nervous system	Cellular component: Nucleus speckle	Overexpressed 1.5-fold in fetal Down syndrome brain
74	E41L2:Y906	Band 4.1-like protein 2	O43491	Carboxyl-terminal		Widely expressed.
75	E41L3:Y542;E41L3:Y872	Band 4.1-like protein 3	Q9Y2J2	Carboxyl-terminal	Critical growth regulator in the pathogenesis of meningiomas.	Expressed at high levels in brain, with lower levels in kidney, intestine, and testis.	Cellular component: intercellular junction
76	EPHB2:Y584	Ephrin type-B receptor 2	P29323	topological domain:cytoplasmic	Receptor for members of the ephrin-B family. Acts as a tumor suppressor.	Brain, heart, lung, kidney, placenta, pancreas, liver and skeletal muscle. Preferentially expressed in fetal brain	Membrane; Single-pass type I membrane protein	tumor suppressor
77	EPN3:Y172	Epsin-3	Q9H201	unknown domain		Detected in migrating keratinocytes from wounded skin, but not in differentiating keratinocytes or in normal skin. Detected in chronic wounds, basal cell carcinoma and ulcerative colitis	Cytoplasm. Cytoplasm, perinuclear region. Cytoplasmic vesicle, clathrin-coated vesicle
78	EPS8:Y498	Epidermal growth factor receptor kinase substrate 8	Q12929	unknown domain	Upon binding to EGF receptor enhances EGF-dependent mitogenic signals. Can bind multiple cellular targets.	Expressed in all tissues analyzed, including heart, brain, placenta, lung, liver, skeletal muscle, kidney and pancreas. Expressed in all epithelial and fibroblastic lines examined and in some, but not all, hematopoietic cells.	cytoplasm
79	EST1:Y 520	Liver carboxylesterase 1	P23141	between helix and strand	Involved in the detoxification of xenobiotics and in the activation of ester and amide prodrugs. Hydrolyzes aromatic and aliphatic esters, but has no catalytic activity toward amides or a fatty acyl CoA ester.	Expressed predominantly in liver with lower levels in heart and lung	Endoplasmic reticulum lumen.
80	ETV6:Y391	Transcription factor ETV6	P41212	ETS domain	Transcriptional repressor; binds to the DNA sequence 5'-CCGGAAGT-3'.	Ubiquitous.	Nucleus	Defects in ETV6 are a cause of acute myelogenous leukemia (AML), chronic myelomonocytic leukemia (CMML), childhood acute lymphoblastic leukemia (ALL), pre-B acute myeloid leukemia, myelodysplastic syndrome (MDS) with basophilia, acute eosinophilic leukemi
81	FAK1:Y 950	Focal adhesion kinase 1	Q05397	region interacts with TGFB1I1	Non-receptor protein-tyrosine kinase implicated in signaling pathways involved in cell motility, proliferation and apoptosis,Plays a potential role in oncogenic transformations resulting in increased kinase activity	Expressed in all organs tested, in lymphoid cell lines, but most abundantly in brain	Cell junction, focal adhesion
82	FARP2:Y968	FERM, RhoGEF and pleckstrin domain-containing protein 2	O94887	PH2 domain	Rho-guanine nucleotide exchange factor that activates RAC1. Plays a role in the response to class 3 semaphorins and remodeling of the actin cytoskeleton		Cellular component: cytoplasm
83	FATH:Y3890	Protocadherin Fat 1/ Cadherin-related tumor suppressor homolog	Q14517	Laminin G-like domain	Could function as a cell-adhesion protein.	Expressed in many epithelial and some endothelial and smooth muscle cells	Cell membrane; Single-pass type I membrane protein
84	FGD5:Y910	FYVE, RhoGEF and PH domain containing 5	A3KMQ0	unknown domain	Molecular function: Rho guanyl-nucleotide exchange factor activity		Cellular component: intracellular
85	FGFR1:Y463	Basic fibroblast growth factor receptor 1	P11362	topological domain:cytoplasmic	Receptor for basic fibroblast growth factor. A shorter form of the receptor could be a receptor for FGF1		Membrane; Single-pass type I membrane protein	Pfeiffer syndrome,hypogonadotropic hypogonadism,Kallmann syndrome type 2,osteoglophonic dysplasia,metopic craniosynostosis,cell leukemia lymphoma syndrome,stem cell myeloproliferative disorder
86	FGFR2:Y782	Basic fibroblast growth factor receptor 2	P21802	topological domain:cytoplasmic	Receptor for acidic and basic fibroblast growth factors		Cell membrane; Single-pass type I membrane protein	Crouzon syndrome,Jackson-Weiss syndrome, Apert syndrome,Pfeiffer syndrome, Beare-Stevenson cutis gyrata syndrome, familial scaphocephaly syndrome, lacrimo-auriculo-dento-digital syndrome, Antley-Bixler syndrome
87	Fibulin6:Y5045;Fibulin6:Y5296	Hemicentin-1	Q96RW7	Nidogen G2 beta-barrel domain	not known	Isoform 1 and isoform2 are expressed in skin fibroblasts and retinal pigment epithelium (RPE) cells.	Secreted, extracellular space, extracellular matrix, basement membrane	Defects in HMCN1 are a cause of age-related macular degeneration type 1 (ARMD1)
88	FLOT1:Y238	Flotillin-1	O75955		May act as a scaffolding protein within caveolar membranes, functionally participating in formation of caveolae or caveolae-like vesicles.		Cell membrane, caveola; Peripheral membrane protein. Melanosome. Note=Membrane-associated protein of caveolae. Identified by mass spectrometry in melanosome fractions from stage I to stage IV.
89	FLOT2:Y241	FLOT2 protein	Q9BTI6/NP_004466				Cellular component: membrane, part of flotillin complex
90	FLVC1:Y558	Feline leukemia virus subgroup C receptor-related protein 1	Q9Y5Y0	unknown domain	Exports cytoplasmic heme. May be required to protect developing erythroid cells from heme toxicity. Causes susceptibility to FeLV-C in vitro	Found all hematopoietic tissues including peripheral blood lymphocytes. Some expression is found in pancreas and kidney.	Cell membrane; Multi-pass membrane protein
91	FMNL2:Y1045	Formin-like protein 2	Q96PY5	DAD domain			Cytoplasm
92	FOG1:Y591	Zinc finger protein ZFPM1/ Friend of GATA-1	Q8IX07	Zinc finger C2HC-type 2	Transcription regulator that plays an essential role in erythroid and megakaryocytic cell differentiation. Essential cofactor that acts via the formation of a heterodimer with transcription factors of the GATA family GATA1, GATA2 and GATA3. Such heterodim	Mainly expressed in hematopoietic tissues. Also expressed in adult cerebellum, stomach, lymph node, liver and pancreas. Expressed in fetal heart, liver and spleen.	Nucleus	CDH development?
93	FOSL2:Y82	Fos-related antigen 2	P15408	unknown domain	Molecular function: transcription factor activity		Nucleus.
94	FRAP1:Y144	mTOR/FKBP12-rapamycin complex-associated protein	P42345	unknown domain	Acts as the target for the cell-cycle arrest and immunosuppressive effects of the FKBP12-rapamycin complex. Part of the TORC2 complex which plays a critical role in AKT1 Ser-473 phosphorylation, and may modulate the phosphorylation of PKCA and regulate ac	Expressed in numerous tissues, with highest levels in testis	Cell membrane; Single-pass type I membrane protein
95	FRM4B:Y943	FERM domain-containing protein 4B	Q9Y2L6		Member of GRP1 signaling complexes that are acutely recruited to plasma membrane ruffles in response to insulin receptor signaling. May function as a scaffolding protein		Cytoplasm
96	FRY/C13orf14:Y1678	Protein furry homolog	Q5TBA9	Transmembrane	Plays a key role in maintaining the integrity of polarized cell extensions during morphogenesis, regulates the actin cytoskeleton and plays a key role in patterning sensory neuron dendritic fields by promoting avoidance between homologous dendrites as wel		Membrane; Multi-pass membrane protein
97	FUS/ATF1:Y218	FUS/ATF-1 protein	Q9H4A8		Biological process: regulation of transcription, DNA-dependent		Cellular component: nucleus
	FUS:Y208	RNA-binding protein FUS/ Oncogene TLS	P35637	Gly-rich domain	Binds both single-stranded and double-stranded DNA and promotes ATP-independent annealing of complementary single-stranded DNAs and D-loop formation in superhelical double-stranded DNA. May play a role in maintenance of genomic integrity	Ubiquitous.	Nucleus.	A chromosomal aberration involving FUS is a cause of a form of malignant myxoid liposarcoma, A chromosomal aberration involving FUS is a cause of acute myeloid leukemia (AML)
98	GAS7:Y31	Growth arrest-specific protein 7	O60861	WW domain	May play a role in promoting maturation and morphological differentiation of cerebellar neurons		Cytoplasm	A chromosomal aberration involving GAS7 is a cause of acute myeloid leukemia
99	GPRC6A:Y634	G-protein coupled receptor family C group 6 member A	Q5T6X5	Transmembrane	Receptor that is activated by both amino acids and extracellular concentration of calcium ions. The activity of this receptor is mediated by a G-protein that activates a phosphatidylinositol-calcium second messenger system.	Widely expressed. Expressed at high level in brain, skeletal muscle, testis, bone, calvaria, osteoblasts and leukocytes. Expressed at intermediate level in liver, heart, kidney and spleen. Expressed at low level in lung, pancreas, placenta and ovary.	Cell membrane; Multi-pass membrane protein
100	GRM1:Y1066	Metabotropic glutamate receptor 1	Q13255	Gln/Pro-rich region	Receptor for glutamate. The activity of this receptor is mediated by a G-protein that activates a phosphatidylinositol-calcium second messenger system. May participate in the central action of glutamate in the CNS, such as long-term potentiation in the hi		Cell membrane; Multi-pass membrane protein.
101	GTR5:Y32	Solute carrier family 2, facilitated glucose transporter member 5	P22732	Transmembrane	Cytochalasin B-sensitive carrier. Seems to function primarily as a fructose transporter	Expressed in small intestine, and at much lower levels in kidney, skeletal muscle, and adipose tissue	Membrane; Multi-pass membrane protein
102	HACE1:Y677	E3 ubiquitin-protein ligase HACE1	Q8IYU2	HECT domain	E3 ubiquitin-protein ligase that may function in cellular proteins degradation	Expressed in multiple tissues including heart, brain and kidney	Cytoplasm. Endoplasmic reticulum. Note=A significant portion localizes to the endoplasmic reticulum.	Down-regulated in sporadic Wilms tumor.
103	hCT2:Y11	Solute carrier family 22 member 16/ Carnitine transporter 2	Q8IUG8
104	HDLBP:Y95	HDLBP protein	Q96CF6		Molecular function: RNA binding
105	HMCN1:Y 2861	Hemicentin-1	Q96RW7	Ig-like C2-type 26		Isoform 1 and, Isoform2 are expressed in skin fibroblasts and retinal pigment epithelium (RPE) cells	Secreted, extracellular space, extracellular matrix, basement membrane	Defects in HMCN1 are a cause of age-related macular degeneration type 1 (ARMD1)
	HMCN1:Y3053	Hemicentin-1	Q96RW7	between Ig-like C2-type 28 and 29		Isoform 1 and, Isoform2 are expressed in skin fibroblasts and retinal pigment epithelium (RPE) cells	Secreted, extracellular space, extracellular matrix, basement membrane	Defects in HMCN1 are a cause of age-related macular degeneration type 1 (ARMD1)
106	HOAT1-1:Y533	olute carrier family 22 member 6/Renal organic anion transporter 1	Q4U2R8	unknown domain	Molecular function: ion transmembrane transporter activity		Cellular component: integral to membrane
107	HORN:Y2315	Hornerin	Q86YZ3	Repeat 25	May play a role in cornification		Cytoplasmic granule. Note=Found in keratohyalin granules in the granular cells of the epidermis
	HORN:Y957	Hornerin	Q86YZ3	repeat 10	May play a role in cornification		Cytoplasmic granule. Note=Found in keratohyalin granules in the granular cells of the epidermis
108	HYDIN:Y615	Hydrocephalus-inducing protein homolog	Q4G0P3
109	ILF3:Y881	Interleukin enhancer-binding factor 3	Q12906/AAF82685	region that interacs with PRMT1 protein	May facilitate double-stranded RNA-regulated gene expression at the level of post-transcription. Can act as a translation inhibitory protein which binds to coding sequences of acid beta-glucosidase (GCase) and other mRNAs and functions at the initiation p	Ubiquitous	Nucleus, nucleolus
110	INVS:Y566	Inversin/ Nephrocystin-2	Q9Y283	IQ 1 domain	Required for normal renal development and establishment of left-right axis. Probably acts as a molecular switch between different Wnt signaling pathways. Inhibits the canonical Wnt pathway by targeting cytoplasmic disheveled (DVL1) for degradation by the	Widely expressed. Strongly expressed in the primary cilia of renal tubular cells.	Cytoplasm, cytoskeleton,Cell membrane; spindle,Peripheral membrane protein, nucleus,Note=Associates with several components of the cytoskeleton including ciliary, random and polarized microtubules. During mitosis, it is recruited to mitotic spindle. Frequ	Defects in INVS are the cause of nephronophthisis 2 (NPHP2). NPHP2 is a recessive disorder characterized by chronic renal failure in children, including tubular basement membrane disruption and renal interstitial fibrosis and enlarged kidneys and widespre
111	IRS1:Y820	Insulin receptor substrate 1	P35568	unknown domain	May mediate the control of various cellular processes by insulin. When phosphorylated by the insulin receptor binds specifically to various cellular proteins containing SH2 domains such as phosphatidylinositol 3-kinase p85 subunit or GRB2		cytoplasm	Polymorphisms in IRS1 may be involved in the etiology of non-insulin-dependent diabetes mellitus (NIDDM)
112	ITGA5:Y328	Integrin alpha-5	P08648	FG-GAP 5 repeat	Integrin alpha-5/beta-1 is a receptor for fibronectin and fibrinogen. It recognizes the sequence R-G-D in its ligands. In case of HIV-1 infection, the interaction with extracellular viral Tat protein seems to enhance angiogenesis in Kaposi's sarcoma lesion		Membrane; Single-pass type I membrane protein
113	JUB:Y379	Protein ajuba	Q96IF1	LIM zinc-binding 1	Components of cellular adhesives complexes. Contribute to cell fate determination and regulate cell proliferation and differentiation.Plays a important role in regulation of the kinase activity of AURKA/Aurora-A for mitotic commitment. Is also a component	placenta, testis	Cytoplasm, cytoskeleton. Cell membrane. Cell junction. Nucleus. Centrosome
114	K0319:Y995	Uncharacterized protein KIAA0319	Q5VV43	topological domain:cytoplasmic		Highly expressed in brain and cerebellum	Membrane; Single-pass type I membrane protein	Defects in KIAA0319 may be a cause of susceptibility to dyslexia (DYX2) also called reading disability. DYX2 is a relatively common, complex cognitive disorder that affects 5 per cent to 10 per cent of school-aged children. The disorder is characterized b
115	K2C6C:Y551	Keratin, type II cytoskeletal 6C	P48668	cytoplasmic tail	cytoskeleton organization and biogenesis	Constitutively expressed in distinct types of epithelia such as those in oral mucosa, esophagus, papillae of tongue and hair follicle outer root sheath.	Cellular component: intermediate filament
116	KGP1A:Y433,Y435	cGMP-dependent protein kinase 1, alpha isozyme	Q13976	kinase domain	actin cytoskeleton organization and biogenesis
117	KGP1B:Y448, Y450	cGMP-dependent protein kinase 1, beta isozyme	P14619	kinase domain	actin cytoskeleton organization and biogenesis
118	KGP2:Y525, Y527	cGMP-dependent protein kinase 2	Q13237	kinase domain	protein kinase	KGP2:Highly concentrated in brain, lung and intestinal mucosa
119	KIAA0090:Y923	Uncharacterized protein KIAA0090	Q8N766	DUF1620 domain			Membrane; Single-pass type I membrane protein
120	KIAA0819:Y 670	Uncharacterized protein KIAA0819	O94909	proline rich region
121	KIAA1033:Y38	Uncharacterized protein KIAA1033	Q2M389	transmembrane
122	KIF14:Y1108	Kinesin-like protein KIF14	Q15058	domain required for CIT-binding	Plays an essential role in cytokinesis	Up-regulated in cells progressing through G2/M phase	Nucleus. Cytoplasm. Spindle. Note=Nuclear localization observed during interphase in
123	KIF17:Y773	Kinesin-like protein KIF17	Q9P2E2	unknown domain	Transports vesicles containing N-methyl-D-aspartate (NMDA) receptor 2B along microtubules
124	L1CAM1:Y1070/N-CAML1:Y1075	Neural cell adhesion molecule L1	A4ZYW4/P32004	Fibronectin type-III 5,Extracellular	Cell adhesion molecule with an important role in the development of the nervous system. Involved in neuron-neuron adhesion, neurite fasciculation, outgrowth of neurites, etc. Binds to axonin on neurons.		Cell membrane; Single-pass type I membrane protein.	Defects in L1CAM are the cause of corpus callosum hypoplasia, psychomotor retardation, adducted thumbs, spastic paraparesis, and hydrocephalus,hydrocephalus due to stenosis of the aqueduct of Sylvius,mental retardation, aphasia, shuffling gait, and adduct
125	LAMC2:Y1185	Laminin subunit gamma-2/ Kalinin/nicein/epiligrin 100 kDa subunit	Q13753	coiled-coil region	Binding to cells via a high affinity receptor, laminin is thought to mediate the attachment, migration and organization of cells into tissues during embryonic development by interacting with other extracellular matrix components. Ladsin exerts cell-scatte	The large variant is expressed only in specific epithelial cells of embryonic and neonatal tissues. In 17-week old embryo the small variant is found in cerebral cortex, lung, and distal tubes of kidney, but not in epithelia except for distal tubuli.	Secreted, extracellular space, extracellular matrix, basement membrane.	Defects in LAMC2 are a cause of junctional epidermolysis bullosa gravis (JEB) also known as junctional epidermolysis bullosa Herlitz-Pearson type
126	LAP4A:Y201	Lysosomal-associated transmembrane protein 4A	Q15012	unknown domain	May function in the transport of nucleosides and/or nucleoside derivatives between the cytosol and the lumen of an intracellular membrane-bound compartment		Intracytoplasmic membrane; Multi-pass membrane protein, Note=May reside in an intracellular membrane-bound compartment
127	LAPM5:Y204	Lysosomal-associated transmembrane protein 5	Q13571	Transmembrane	May have a special functional role during embryogenesis and in adult hematopoietic cells.	Preferentially expressed in adult hematopoietic tissues. High levels in lymphoid and myeloid tissues. Highly expressed in peripheral blood leokocytes, thymus, spleen and lung, followed by placenta, liver and kidney	Lysosome membrane; Multi-pass membrane protein
128	LAPTM4A:Y215	Lysosomal-associated protein transmembrane 4 alpha	Q9BTU8	unknown domain	unknown		Cellular component: integral to membrane
129	LC27:Y264	Integral membrane transporter protein	Q9NY06	unknown domain	unknown		Cellular component: integral to membrane	gene overexpressed in human hepatocellular carcinoma.
130	LIMD1:Y513	LIM domain-containing protein 1	Q9UGP4	LIM zinc-binding 1		Ubiquitous.
131	LIRB3:Y101	Leukocyte immunoglobulin-like receptor subfamily B member 3 [	O75022	Ig-like C2-type 1 domain	May act as receptor for class I MHC antigens	Detected in monocytes and B-cells	Membrane; Single-pass type I membrane protein
	LIRB3:Y514	Leukocyte immunoglobulin-like receptor subfamily B member 3 [	O75022	ITIM motif 1	May act as receptor for class I MHC antigens	Detected in monocytes and B-cells	Membrane; Single-pass type I membrane protein
	LIRB3-Iso2:Y 531;Y560	Leukocyte immunoglobulin-like receptor subfamily B member 3 [	O75022-2	topological domain:cytoplasmic	May act as receptor for class I MHC antigens	Detected in monocytes and B-cells	Membrane; Single-pass type I membrane protein
132	LRIG1:Y842	Leucine-rich repeats and immunoglobulin-like domains protein 1	Q96JA1	topological domain:cytoplasmic	Act as a feedback negative regulator of signaling by receptor tyrosine kinases, through a mechanism that involves enhancement of receptor ubiquitination and accelerated intracellular degradation.	Widely expressed	Membrane; Single-pass type I membrane protein.
133	LRIG3:Y857	Leucine-rich repeats and immunoglobulin-like domains protein 3	Q6UXM1	unknown domain		Widely expressed	Membrane; Single-pass type I membrane protein
134	LRP5:Y1426	Low-density lipoprotein receptor-related protein 5	O75197	topological domain:cytoplasmic	Involved in the Wnt/beta catenin signaling pathway, probably by acting as a coreceptor together with Frizzled for Wnt.	Widely expressed, with the highest level of expression in the liver	Membrane; Single-pass type I membrane protein	Defects in LRP5 are a cause of autosomal dominant and autosomal recessive familial exudative vitreoretinopathy (FEVR),involutional osteoporosis, osteoporosis pseudoglioma syndrome (OPPG), high bone mass trait (HBM),endosteal hyperostosis,autosomal dominan
135	LRP6:Y1541	Low-density lipoprotein receptor-related protein 6	O75581	topological domain:cytoplasmic	Essential for the Wnt/beta catenin signaling pathway, probably by acting as a coreceptor together with Frizzled for Wnt. Specific high-affinity receptor for DKK1 and DKK2, but not DKK3. The interaction with DKK1 blocks LRP6-mediated Wnt/beta catenin signa	Widely co-expressed with LRP5 during embryogenesis and in adult tissues	Membrane; Single-pass type I membrane protein	Defects in LRP6 are the cause of autosomal dominant coronary artery disease type 2 (ADCAD2)
	LRP6:Y1562	Low-density lipoprotein receptor-related protein 6	O75581	topological domain:cytoplasmic	Essential for the Wnt/beta catenin signaling pathway, probably by acting as a coreceptor together with Frizzled for Wnt. Specific high-affinity receptor for DKK1 and DKK2, but not DKK3. The interaction with DKK1 blocks LRP6-mediated Wnt/beta catenin signa	Widely co-expressed with LRP5 during embryogenesis and in adult tissues	Membrane; Single-pass type I membrane protein	Defects in LRP6 are the cause of autosomal dominant coronary artery disease type 2 (ADCAD2)
136	LRRC15:Y484	Leucine-rich repeat-containing protein 15	Q8TF66	topological domain:extracellular	May play a role in the development and maintenance of the vertebrate nervous system	Brain and placenta	Membrane; Single-pass type I membrane protein
137	LRRC7:Y1076	Leucine-rich repeat-containing protein 7/ Densin-180	Q96NW7	unknown domain	May be involved in the organization of synaptic cell-cell contacts	Brain-specific, Isoform3 is ubiquitously expressed	Cytoplasm
138	LRRC8B:Y647	Leucine-rich repeat-containing protein 8B	Q6P9F7	Repeat:LRR7	not known	not known	Membrane; Multi-pass membrane protein
139	LRRT4:Y417	Leucine-rich repeat transmembrane neuronal protein 4	Q86VH4	topological domain:extracellular	May play a role in the development and maintenance of the vertebrate nervous system	Expressed in neuronal tissues	Membrane; Single-pass type I membrane protein
140	MAP1A:Y2214	Microtubule-associated protein 1A	P78559/AAB41132	unknown domain	Structural protein involved in the filamentous cross-bridging between microtubules and other skeletal elements	Brain	Cellular component: microtubule associated complex
141	MDR1:Y1267	Multidrug resistance protein 1	P08183	ABC transporter 2 domain	Energy-dependent efflux pump responsible for decreased drug accumulation in multidrug-resistant cells	Expressed in liver, kidney, small intestine and brain	Membrane; Multi-pass membrane protein.
142	MED15:Y532	TPA-inducible gene 1 protein/Mediator of RNA polymerase II transcription subunit 15	Q96RN5	proline rich region	Component of the Mediator complex, a coactivator involved in the regulated transcription of nearly all RNA polymerase II-dependent genes. Mediator functions as a bridge to convey information from gene-specific regulatory proteins to the basal RNA polymera	Expressed in all tissues examined, including heart, brain, lung, spleen, thymus, pancreas, blood leukocyte and placenta. However, the level of expression varied, with highest expression in the placenta and peripheral blood and lowest in the pancreas and k	Cytoplasm. Nucleus.
143	MEGF10:Y1061	Multiple epidermal growth factor-like domains 10	Q96KG7	region necessary for formation of large intracellular vacuoles	Involved in phagocytosis by macrophages of apoptotic cells. Cooperates with ABCA1 during engulfment. Destabilizes the oligomeric assemblies of the ABCA1 transporter. Plays a role in cell adhesion. Inhibits cell motility and cell proliferation in vitro. Pr	Cell membrane; Single-pass type I membrane protein. Basolateral cell membrane; Single-pass type I membrane protein. Note=Enriched at the sites of contact with apoptotic thymocyte cells, Forms an irregular, mosaic-like adhesion pattern in region of the cel
144	MERTK: Y520	Proto-oncogene tyrosine-protein kinase MER	Q12866	Transmembrane	In case of filovirus infection, seems to function as a cell entry factor	Not expressed in normal B- and T-lymphocytes but is expressed in numerous neoplastic B- and T-cell lines	integral to plasma membrane	Defects in MERTK are a cause of retinitis pigmentosa
145	MFHA1:Y788	Malignant fibrous histiocytoma-amplified sequence 1	Q9Y4C4	unknown domain		Ubiquitously expressed. Overexpressed in malignant fibrous histiocytomas		A chromosomal aberration involving MFHAS1 may be a cause of B-cell lymphoma.
146	MLL2:Y2299/MLL2:Y2024	Myeloid/lymphoid or mixed-lineage leukemia protein 2	NP_003473/O14686	proline rich region	May be involved in transcriptional regulation	Expressed in most adult tissues, including a variety of hematoipoietic cells, with the exception of the liver.	Nucleus	This gene mapped to a chromosomal region involved in duplications and translocations associated with cancer
147	MORN1:Y103	MORN repeat-containing protein 1	Q5T089	MORN 3 repeat
148	MOT13:Y230	Monocarboxylate transporter 13	Q7RTY0	Transmembrane	Proton-linked monocarboxylate transporter. Catalyzes the rapid transport across the plasma membrane of many monocarboxylates		Cell membrane; Multi-pass membrane protein
149	MOT4:Y231	Monocarboxylate transporter 4	O15427	Transmembrane	Proton-linked monocarboxylate transporter. Catalyzes the rapid transport across the plasma membrane of many monocarboxylates such as lactate, pyruvate, branched-chain oxo acids derived from leucine, valine and isoleucine, and the ketone bodies acetoacetat	Highly expressed in skeletal muscle	Cell membrane; Multi-pass membrane protein.
150	MOT6:241	Monocarboxylate transporter 6	O15375	Transmembrane	Proton-linked monocarboxylate transporter. Catalyzes the rapid transport across the plasma membrane of many monocarboxylates such as lactate, pyruvate, branched-chain oxo acids derived from leucine, valine and isoleucine, and the ketone bodies acetoacetat	Highly expressed in kidney	Cell membrane; Multi-pass membrane protein
151	MOT6:Y238	Monocarboxylate transporter 6	O15375	topological domain:cytoplasmic	Proton-linked monocarboxylate transporter. Catalyzes the rapid transport across the plasma membrane of many monocarboxylates such as lactate, pyruvate, branched-chain oxo acids derived from leucine, valine and isoleucine, and the ketone bodies acetoacetat	Highly expressed in kidney	Cell membrane; Multi-pass membrane protein
152	MOT7:Y224	Monocarboxylate transporter 7	O15403	topological domain:cytoplasmic	Proton-linked monocarboxylate transporter. Catalyzes the rapid transport across the plasma membrane of many monocarboxylates such as lactate, pyruvate, branched-chain oxo acids derived from leucine, valine and isoleucine, and the ketone bodies acetoacetat		Cell membrane; Multi-pass membrane protein.
	MOT7:Y224	Monocarboxylate transporter 7	O15403	topological domain:cytoplasmic	Proton-linked monocarboxylate transporter. Catalyzes the rapid transport across the plasma membrane of many monocarboxylates such as lactate, pyruvate, branched-chain oxo acids derived from leucine, valine and isoleucine, and the ketone bodies acetoacetat		Cell membrane; Multi-pass membrane protein.
153	MOT8:Y198	Monocarboxylate transporter 8	P36021	topological domain:extracellular	Very active and specific thyroid hormone transporter. Stimulates cellular uptake of thyroxine (T4), triiodothyronine (T3), reverse triiodothyronine (rT3) and diidothyronine.	Highly expressed in liver and heart	Cell membrane; Multi-pass membrane protein	Defects in SLC16A2 are the cause of monocarboxylate transporter 8 deficiency (MCT8 deficiency)
	MOT8:Y201	Monocarboxylate transporter 8	P36021	Transmembrane	Very active and specific thyroid hormone transporter. Stimulates cellular uptake of thyroxine (T4), triiodothyronine (T3), reverse triiodothyronine (rT3) and diidothyronine.	Highly expressed in liver and heart	Cell membrane; Multi-pass membrane protein	Defects in SLC16A2 are the cause of monocarboxylate transporter 8 deficiency (MCT8 deficiency)
	MOT8:Y280	Monocarboxylate transporter 8	P36021	topological domain:cytoplasmic	Very active and specific thyroid hormone transporter. Stimulates cellular uptake of thyroxine (T4), triiodothyronine (T3), reverse triiodothyronine (rT3) and diidothyronine.	Highly expressed in liver and heart	Cell membrane; Multi-pass membrane protein	Defects in SLC16A2 are the cause of monocarboxylate transporter 8 deficiency (MCT8 deficiency)
154	MPDZ:Y1088/MPDZ-Q4LE30;Y1092	Multiple PDZ domain protein	O75970/Q4LE30	PDZ 6 domain	Interacts with HTR2C and provokes its clustering at the cell surface. Member of the NMDAR signaling complex that may play a role in control of AMPAR potentiation and synaptic plasticity in excitatory synapses	Expressed in heart, brain, placenta, liver, skeletal muscle, kidney and pancreas	Cell membrane; Peripheral membrane protein; Cytoplasmic side. Apical cell membrane; Peripheral membrane protein; Cytoplasmic side. Cell junction, synapse, postsynaptic cell membrane, postsynaptic density. Cell projection, dendrite. Cell junction, synapse.
155	MUSK:Y776	Muscle, skeletal receptor tyrosine protein kinase	O15146	protein kinase domain	Receptor tyrosine kinase that is a key mediator of agrin's action and is involved in neuromuscular junction (NMJ) organization		Membrane; Single-pass type I membrane protein	Defects in MUSK is a cause of autosomal recessive congenital myasthenic syndrome (CMS)
156	MXRA5:Y2709;MXRA5:Y2717	Matrix-remodeling-associated protein 5	Q9NR99	Ig-like C2-type 11	not known	arthritic tissues, Over-expressed in centenarians. Expression is reduced from young to old but increased from old to centenarians.	Secreted
157	MYH3:Y757	Myosin-3/ Muscle embryonic myosin heavy chain	P11055	Actin binding region	Muscle contraction	Abundantly present in fetal skeletal muscle and not present or barely detectable in heart and adult skeletal muscle.	Cytoplasm, myofibril. Note=Thick filaments of the myofibrils.	Defects in MYH3 are the cause of distal arthrogryposis type 2A (DA2A) also known as Freeman-Sheldon syndrome (FSS). Also defects lead to distal arthrogryposis type 2B (DA2B) also known as Sheldon-Hall syndrome (SHS) or arthrogryposis multiplex congenita d
158	MYO16:Y907	Myosin-XVI/ Unconventional myosin-16	Q9Y6X6	Myosin head-like 2 domain	Myosins are actin-based motor molecules with ATPase activity. Unconventional myosins serve in intracellular movements. Their highly divergent tails are presumed to bind to membranous compartments, which would be moved relative to actin filaments. May be i		Cytoplasm. Note=Found in puncta in soma and processes of astrocytes and dissociated cerebellar cells with the morphology of migrating granule cells
159	MYO9B:Y2112	Myosin-Ixb/ Unconventional myosin-9b	Q13459	unknown domain	Myosins are actin-based motor molecules with ATPase activity. Unconventional myosins serve in intracellular movements. May be involved in the remodeling of the actin cytoskeleton. Binds actin with high affinity both in the absence and presence of ATP and	Expressed predominantly in peripheral blood leukocytes and at lower levels, in thymus, spleen, testis, prostate, ovary, brain, small intestine and lung.	Cytoplasm, cell cortex. Cytoplasm, perinuclear region. Cytoplasm, cytoskeleton. Note=In undifferentiated cells colocalizes with F-actin in the cell periphery while in differentiated cells its localization is cytoplasmic with the highest levels in the peri	Genetic variation in MYO9B is the cause of susceptibility to celiac disease 4 (CELIAC4)
160	MYST2:Y305	Histone acetyltransferase MYST2	O95251		Histone acetyltransferase which specifically represses AR-mediated transcription. May play a role in DNA replication.	Ubiquitously expressed, with highest levels in testis	Nucleus.
161	MYST4:Y338	Histone acetyltransferase MYST4	Q8WYB5	unknown domain	Histone acetyltransferase which may be involved in both positive and negative regulation of transcription. Required for RUNX2-dependent transcriptional activation. May be involved in cerebral cortex development.	Ubiquitously expressed, with high levels in heart, pancreas, testis and ovary	Nucleus	A chromosomal aberration involving MYST4 may be a cause acute myeloid leukemias. Translocation t(10;16)(q22;p13) with CREBBP.
162	NCOAT:Y93	Bifunctional protein NCOAT	O60502	unknown domain	Cleaves GlcNAc but not GalNAc from glycopeptides. Can use p-nitrophenyl-beta-GlcNAc as substrate but not p-nitrophenyl-beta-GalNAc or p-nitrophenyl-alpha-GlcNAc. Possesses hyaluronidase activity. Acetylates 'Lys-8' of histone H4 and 'Lys-14' of histone H3	Ubiquitous. Shows highest expression in the brain, placenta and pancreas	Isoform 1: Cytoplasm. Isoform3: nucleus
163	NDKB:Y67	Nucleoside diphosphate kinase B	P22392	Domain: Interaction with AKAP13	Major role in the synthesis of nucleoside triphosphates other than ATP. Negatively regulates Rho activity by interacting with AKAP13/LBC,Acts as a transcriptional activator of the c-Myc gene; binds DNA nonspecifically		Cytoplasm. Nucleus	This protein is found in reduced amount in tumor cells of high metastatic potential.
164	NEBL:Y688	Nebulette/ Actin-binding Z-disk protein	O76041	Nebulin 19 domain	Binds to actin and plays an important role in the assembly of the Z-disk.	Abundantly expressed in cardiac muscle, but not in skeletal or smooth muscle. Localized to Z-lines in cardiac cells and to dense bodies in nonmuscle cells.	cytoplasm	Defects in NEBL are associated with non-familial idiopathic dilated cardiomyopathy (IDC) which is characterized by a thin-walled heart with systolic dysfunction of unknown etiology.
165	NGAP:Y989	Ras GTPase-activating protein nGAP	Q9UJF2	unknown domain	Inhibitory regulator of the Ras-cyclic AMP pathway.
166	NME1-NME2:Y207	Nucleoside diphosphate kinase	Q32Q12	unknown domain	not known
167	NME3:Y84	Nucleoside diphosphate kinase 3	Q13232	unknown domain	Major role in the synthesis of nucleoside triphosphates other than ATP. The ATP gamma phosphate is transferred to the NDP beta phosphate via a ping-pong mechanism, using a phosphorylated active-site intermediate. Probably has a role in normal hematopoiesi	Preferentially expressed at early stages of myeloid differentiation of highly purified CD34+ cells
168	NOVA2:Y330	RNA-binding protein Nova-2/ Neuro-oncological ventral antigen 2	NP_002507 or Q9UNW9	Alanine and glycine rich region	May regulate RNA splicing or metabolism in a specific subset of developing neurons,Binds single strand RNA	Brain. Expression restricted to astrocytes	Nucleus	Autoantigen in the paraneoplastic opsoclonus myoclonus ataxia (POMA), a paraneoplastic neurological syndrome/disorder (PNS/D) associated with breast cancer, fallopian cancer, and SCLCa and characterized primarily by loss of inhibitory control of motor neu
169	NPHN:Y 977	Nephrin/ Renal glomerulus-specific cell adhesion receptor	O60500	Fibronectin type-III domain	Seems to play a role in the development or function of the kidney glomerular filtration barrier. May anchor the podocyte slit diaphragm to the actin cytoskeleton.	Specifically expressed in podocytes of kidney glomeruli.	Cell membrane; Single-pass type I membrane protein. Note=Predominantly located at podocyte slit diaphragm between podocyte foot processes. Also associated with podocyte apical plasma membrane.	Defects in NPHS1 are the cause of congenital nephrotic syndrome of the Finnish type (NPHS1 or CNF)
170	NRAP1213	Nebulin-related-anchoring protein	Q86VF7	Nebulin 32 domain	May be involved in anchoring the terminal actin filaments in the myofibril to the membrane and in transmitting tension from the myofibrils to the extracellular matrix	Expressed in cardiac and skeletal muscle	Localized at the myotendinous junction in skeletal muscle and at the intercalated disk in cardiac muscle.
171	NUMBL:Y494	Numb-like protein	Q9Y6R0	unknown domain	Associates with EPS15 and NOTCH1		cytoplasm
172	NUT:Y332	Protein NUT/ Nuclear protein in testis	Q86Y26			Specifically expressed in testis		A chromosomal aberration involving BRD4 is found in a rare, aggressive, and lethal carcinoma arising in midline organs of young people
173	O14572:Y 1082	WUGSC:H_248O15.1 protein	O14572
174	OAT2:Y538	Novel liver transporter/Solute carrier family 22 member 7	Q9Y694-3	unknown domain	Mediates sodium-independent multispecific organic anion transport. Transport of prostaglandin E2, prostaglandin F2, tetracycline, bumetanide, estrone sulfate, glutarate, dehydroepiandrosterone sulfate, allopurinol, 5-fluorouracil, paclitaxel, L-ascorbic a	Expressed in liver and kidney	Basolateral cell membrane; Multi-pass membrane protein. Note=Apical side of the renal tubule.
175	OBSCN:Y6906;Q5VST9-2:Y6907	Obscurin/Obscurin-MLCK	Q5VST9/Q5VST9-2	unknown domain	Involved in myofibrillogenesis. Seems to be involved in assembly of myosin into sarcomeric A bands in striated muscle.		Cytoplasm, myofibril, sarcomere, M-band. Cytoplasm, myofibril, sarcomere, Z-disk. Note=In differentiating skeletal muscle cells
176	OR2W1:Y35	Olfactory receptor 2W1	Q9Y3N9	transmembrane	Odorant receptor		Cell membrane; Multi-pass membrane protein.
177	OR5D16:Y280	Olfactory receptor 5D16	Q8NGK9	topological domain:extracellular	Odorant receptor		Cell membrane; Multi-pass membrane protein
178	OSBP1:Y618	Oxysterol-binding protein 1	P22059	unknown domain	May play a role in the regulation of sterol metabolism. Binds a range of oxysterols.	Widely expressed.	Cytoplasm. Golgi apparatus membrane; Peripheral membrane protein. Note=When bound to oxysterols it translocates to the periphery of Golgi membranes.
179	P3C2B:Y829	PI3K-C2beta/Phosphatidylinositol-4-phosphate 3-kinase C2 domain-containing beta polypeptide	O00750	unknown domain	Phosphorylates PtdIns and PtdIns4P with a preference for PtdIns. Does not phosphorylate PtdIns(4,5)P2. May be involved in EGF and PDGF signaling cascades	Expressed in columnar and transitional epithelia, mononuclear cells, and ganglion cells (at protein level). Widely expressed, with highest levels in thymus and placenta and lowest in peripheral blood, skeletal muscle and kidney	Microsome. Cell membrane. Cytoplasm, cytosol. Nucleus. Note=Found mostly in the microsome, but also in the plasma membrane and cytosol. Nuclear in testis
180	p59Fyn: Y132	Proto-oncogene tyrosine-protein kinase Fyn	P06241	SH3 domain	Implicated in the control of cell growth. Plays a role in the regulation of intracellular calcium levels, with Isoform2 showing the greater ability to mobilize cytoplasmic calcium in comparison to isoform 1. Required in brain development and mature brain	Isoform 1 is highly expressed in the brain, Isoform2 s expressed in cells of hemopoietic lineages, especially T lymphocytes.	Cell membrane,Present and active in lipid rafts. Present in cell body and along the process of mature and developing oligodendroyctes
181	PAIP1:Y 144	Polyadenylate-binding protein-interacting protein 1	Q9H074	PABPC1-interacting motif-2 (PAM2)	Acts as a coactivator in the regulation of translation initiation of poly(A)-containing mRNAs. Its stimulatory activity on translation is mediated via its action on PABPC1. Competes with PAIP2 for binding to PABPC1. Its association with EIF4A and PABPC1 m		Cytoplasm
182	PAX-9:Y119	PAX-9 protein	O95616
183	PB1:Y 470	Protein polybromo-1/ BRG1-associated factor 180	Q86U86	Bromo 3 domain	Involved in transcriptional activation and repression of select genes by chromatin remodeling (alteration of DNA-nucleosome topology).	Widely expressed	Nucleus.
184	PCD15:Y1900	Protocadherin-15	Q96QU1	topological domain:cytoplasmic	Calcium-dependent cell-adhesion protein. Essential for maintenance of normal retinal and cochlear function	Expressed in brain, lung, kidney, spleen and testis. Found also in the inner and outer synaptic layers, and the nerve fiber layer in adult and fetal retinas. Found in the supporting cells, outer sulcus cells and spiral ganglion of fetal cochlea. Expressed	Cell membrane; Single-pass type I membrane protein	Defects in PCDH15 are the cause of Usher syndrome type 1F (USH1F), non-syndromic sensorineural deafness autosomal recessive type 23 (DFNB23)
185	PGBM:Y3703	Perlecan/Basement membrane-specific heparan sulfate proteoglycan core protein	P98160	Laminin G-like 1 domain	This protein is an integral component of basement membranes. It is responsible for the fixed negative electrostatic charge and is involved in the charge-selective ultrafiltration properties. It serves as an attachment substrate for cells.	Found in the basement membranes	Secreted, extracellular space.	Defects in HSPG2 are the cause of Schwartz-Jampel syndrome (SJS1), Defects in HSPG2 are the cause of dyssegmental dysplasia Silverman-Handmaker type (DDSH)
186	PGCB:Y 61	Brevican core protein/ Brain-enriched hyaluronan-binding protein	Q96GW7	Ig-like V-type domain	May play a role in the terminally differentiating and the adult nervous system during postnatal development. Could stabilize interactions between hyaluronan (HA) and brain proteoglycans	Isoform 1 is highly expressed from birth through 8 years of age and is down-regulated by 20 years of age to low levels that are maintained in the normal adult cortex. Isoform2 is expressed at uniformly low levels throughout development.	Isoform 1: Secreted, extracellular space, extracellular matrix. Isoform2 Membrane; Lipid-anchor, GPI-anchor
187	PGFRA:Y962	Alpha-type platelet-derived growth factor receptor	P16234	topological domain:cytoplasmic	Receptor that binds both PDGFA and PDGFB and has a tyrosine-protein kinase activity		Cell membrane; Single-pass type I membrane protein
188	PGFRB:970	Beta-type platelet-derived growth factor receptor	P09619	topological domain:cytoplasmic	Receptor that binds specifically to PDGFB and PDGFD and has a tyrosine-protein kinase activity. Phosphorylates Tyr residues at the C-terminus of PTPN11 creating a binding site for the SH2 domain of GRB2.		Cell membrane; Single-pass type I membrane protein	chronic myelomonocytic leukemia
189	PI5PA:Y716	Phosphatidylinositol 4,5-bisphosphate 5-phosphatase A	Q15735	Catalytic region	Inositol 5-phosphatase, which converts inositol 1,4,5-trisphosphate to inositol 1,4-bisphosphate. Also converts phosphatidylinositol 4,5-bisphosphate to phosphatidylinositol 4-phosphate and inositol 1,3,4,5-tetrakisphosphate to inositol 1,3,4-trisphosphat		Cytoplasm, Note=Predominantly localized to membrane ruffles
190	PMS1:Y631	PMS1 protein homolog 1	P54277	HMG box domain	Probably involved in the repair of mismatches in DNA.		Nucleus	Defects in PMS1 are the cause of hereditary non-polyposis colorectal cancer type 3 (HNPCC3) also called Lynch syndrome
	PMS1:Y788	PMS1 protein homolog 1	P54277	unknown domain	Probably involved in the repair of mismatches in DNA.		Nucleus	Defects in PMS1 are the cause of hereditary non-polyposis colorectal cancer type 3 (HNPCC3) also called Lynch syndrome
191	PRG4:Y1290	Proteoglycan-4/ Megakaryocyte-stimulating factor	Q92954	C terminal region	Plays a role for boundary lubrication within articulating joints. Prevents protein deposition onto cartilage from synovial fluid, control adhesion-dependent synovial growth, and inhibit the adhesion of synovial cells to the cartilage surface.	Highly expressed in synovial tissue, cartilage and liver, and weakly in heart and lung.		Defects in PRG4 are the cause of camptodactyly-arthropathy-coxa vara-pericarditis syndrome (CACP) also called Jacobs syndrome
192	PROM1:Y828	Prominin-1/CD133 antigen	O43490	topological domain:cytoplasmic		Selectively expressed on CD34 hematopoietic stem and progenitor cells in adult and fetal bone marrow, fetal liver, cord blood and adult peripheral blood. Not detected on other blood cells. Also expressed in a number of non-lymphoid tissues including retin	Membrane; Multi-pass membrane protein	Defects in PROM1 are the cause of an autosomal recessive form of retinal degeneration.
193	PTK2:Y904	PTK2 protein	Q8IYN9	unknown domain	Protein kinase-Focaladhesion	Expressed in all organs tested, in lymphoid cell lines, but most abundantly in brain	Cytoskeleton
194	PTN21:Y569	Tyrosine-protein phosphatase non-receptor type 21	Q16825	Poly-proline rich region	Molecular function: protein tyrosine phosphatase activity	Skeletal muscle	Cellular component: cytoskeleton
195	PTP14:Y570	Tyrosine-protein phosphatase non-receptor type 14	Q15678	Poly-proline rich region	Molecular function: protein tyrosine phosphatase activity	Expressed in a variety of human tissues including kidney, skeletal muscle, lung and placenta.	Cellular component: plasma membrane
196	PTPN13:Y1102	Tyrosine-protein phosphatase non-receptor type 13	Q12923	PDZ 1 domain	Regulates negatively FAS-induced apoptosis and NGFR-mediated pro-apoptotic signaling	Present in most tissues with the exception of the liver and skeletal muscle. Most abundant in lung, kidney and fetal brain.	Cytoplasm
197	PTPRF:Y1311	Receptor-type tyrosine-protein phosphatase F	P10586	topological domain:cytoplasmic	Possible cell adhesion receptor. It possesses an intrinsic protein tyrosine phosphatase activity		Membrane; Single-pass type I membrane protein
198	PXDN:1347	Peroxidasin homolog/ Melanoma-associated antigen MG50	Q92626	unknown domain	likely the gene for IL-1 receptor antagonist - which encodes epitopes recognized by human cytolytic T lymphocytes
199	Q05GC8:Y326	Breast cancer anti-estrogen resistance 2	Q05GC6		Molecular function: DNA binding, zinc ion binding		Cellular component: nucleus
200	Q59ES6:Y1734	Fibrillin 2 (Congenital contractural arachnodactyly) variant	Q59ES6	unknown domain	Molecular function: calcium ion binding		Cellular component: proteinaceous extracellular matrix
201	Q59GD8:Y238	Calcium channel, voltage-dependent, L type, alpha 1D subunit variant	Q59GD8		Molecular function: voltage-gated potassium channel activity		Membrane; Multi-pass membrane protein
202	Q59HA5:Y1034	Cyclin G-associated kinase variant	Q59HA5		Molecular function: protein serine/threonine kinase activity, heat shock protein binding
203	Q5H924:Y3184	Upstream regulatory element binding protein 1	Q5H924		protein containing HECT domain
204	Q5T1R5:Y1754	Immunodeficiency virus type I enhancer binding protein 3	Q5T1R5	unknown domain	Molecular function: nucleic acid binding,zinc ion binding		Cellular component: intracellular
205	Q5U0M2:Y386	V-ets erythroblastosis virus E26 oncogene homolog 1	Q5U0M2		Molecular function: transcription factor activity		Cellular component: nucleus
206	Q5VTG8:Y648	Novel protein	Q5VTG8	unknown domain	novel protein
207	Q8N3X5:Y167	Similar to ATPase, Ca++ transporting, cardiac muscle, fast twitch 1	Q8N3X5	unknown domain	Molecular function: calcium-transporting ATPase activity		Cellular component: integral to membrane
208	Q9H8B7:Y1140	cDNA FLJ13786 fis, clone PLACE4000654, highly similar to Mus musculus ubiquitin conjugating enzyme	Q9H8B7		Molecular function: small conjugating protein ligase activity
209	RAC1:Y64	Ras-related C3 botulinum toxin substrate 1	P63000	unknown domain	Plasma membrane-associated small GTPase which cycles between active GTP-bound and inactive GDP-bound states. In its active state, binds to a variety of effector proteins to regulate cellular responses such as secretory processes, phagocytosis of apoptotic	Isoform2 is predominantly identified in skin and epithelial tissues from the intestinal tract, The expression of Isoform2 is elevated in colorectal tumors at various stages of neoplastic progression, as compared to their respective adjacent tissues.	Cell membrane; Lipid-anchor; Cytoplasmic side
210	RAC2:Y64	Ras-related C3 botulinum toxin substrate 2	P15153	unknown domain	Plasma membrane-associated small GTPase which cycles between an active GTP-bound and inactive GDP-bound state. In active state binds to a variety of effector proteins to regulate cellular responses, such as secretory processes, phagocytose of apoptotic ce	Hematopoietic specific.	Cytoplasm. Note=Membrane-associated when activated.	Defects in RAC2 are the cause of neutrophil immunodeficiency syndrome
211	RAC3:Y64	Ras-related C3 botulinum toxin substrate 3	P60763	unknown domain	Plasma membrane-associated small GTPase which cycles between an active GTP-bound and inactive GDP-bound state. In active state binds to a variety of effector proteins to regulate cellular responses, such as cell spreading and the formation of actin-based	Highest levels in brain, also detected in heart, placenta and pancreas.	Cytoplasm. Intracytoplasmic membrane. Cell projection, lamellipodium.
212	RAP1A:Y159	Ras-related protein Rap-1A	P62834	unknown domain	Induces morphological reversion of a cell line transformed by a Ras oncogene. Counteracts the mitogenic function of Ras, at least partly because it can interact with Ras GAPs and RAF in a competitive manner.		Cell membrane; Lipid-anchor.
213	RAP1B:Y159	Ras-related protein Rap-1b	P61224	unknown domain			Cell membrane. Cytoplasm, cytosol. Note=May shuttle between plasma membrane and cytosol.
214	RASA1:Y952	Ras GTPase-activating protein 1	P20936	unknown domain	Inhibitory regulator of the Ras-cyclic AMP pathway. Stimulates the GTPase of normal but not oncogenic Ras p21.	Testis,placenta	Cytoplasm	Mutations in the SH2 domain of RASA seem to be oncogenic and cause basal cell carcinomas, Defects in RASA1 are a cause of Parkes Weber syndrome (PKWS)
215	RASH:Y157	GTPase HRas	P01112	unknown domain	Ras proteins bind GDP/GTP and possess intrinsic GTPase activity.		Cell membrane; Lipid-anchor; Cytoplasmic side. Golgi apparatus membrane; Lipid-anchor. Note=Shuttles between the plasma membrane and the Golgi apparatus.	Defects in HRAS are the cause of Costello syndrome also known as faciocutaneoskeletal syndrome,bladder cancer,quamous cell carcinoma (OSCC).
216	RASK:Y157	GTPase KRas	P01116	unknown domain	Ras proteins bind GDP/GTP and possess intrinsic GTPase activity.		Cell membrane; Lipid-anchor; Cytoplasmic side	Defects in KRAS are a cause of acute myelogenous leukemia (AML), juvenile myelomonocytic leukemia (JMML), Noonan syndrome 3 (NS3), cardiofaciocutaneous syndrome (CFC syndrome), KRAS mutations are involved in cancer development.
217	RASN:Y157	GTPase NRas	P01111	unknown domain	Ras proteins bind GDP/GTP and possess intrinsic GTPase activity.		Cell membrane; Lipid-anchor; Cytoplasmic side. Golgi apparatus membrane; Lipid-anchor. Note=Shuttles between the plasma membrane and the Golgi apparatus.	Defects in NRAS are a cause of juvenile myelomonocytic leukemia (JMML),Mutations which change AA 12, 13 or 61 activate the potential of Ras to transform cultured cells and are implicated in a variety of human tumors.
218	REG1A:Y48;REG1A:Y49	Lithostathine 1 alpha/ Islet of Langerhans regenerating protein	P05451	C-type lectin domain on lithostathine 1 alpha chain	Might act as an inhibitor of spontaneous calcium carbonate precipitation. May be associated with neuronal sprouting in brain, and with brain and pancreas regeneration.	In pancreatic acinar cells and, in lower levels, in brain		Alzheimer disease and Down syndrome patients show enhanced expression of PSP-related transcripts and intraneuronal accumulation of PSP-like proteins in their brains
219	REP1:Y438	Choroideraemia protein/Rab proteins geranylgeranyltransferase component A 1	P24386	unknown domain	Binds unprenylated Rab proteins, presents it to the catalytic Rab GGTase dimer, and remains bound to it after the geranylgeranyl transfer reaction. The component A is thought to be regenerated by transferring its prenylated Rab back to the donor membrane.			Defects in CHM are the cause of choroideremia also known as tapetochoroidal dystrophy (TCD).CHM is a common form of X-linked blindness characterized by progressive dystrophy of the choroid, retinal pigment epithelium and retina
220	REP2:Y440	Rab escort protein 2/Rab proteins geranylgeranyltransferase component A 2	P26374	unknown domain	Binds unprenylated Rab proteins, presents it to the catalytic Rab GGTase dimer, and remains bound to it after the geranylgeranyl transfer reaction. The component A is thought to be regenerated by transferring its prenylated Rab back to the donor membrane.			Substitutes for REP-1 thereby preventing widespread tissue abnormalities in patients with choroideremia who lack REP-1.
221	RGAP1:Y384	Rac GTPase-activating protein 1	Q9H0H5	Rho-GAP domain	Essential for the early stages of embryogenesis and may play a role in the microtubule-dependent steps in cytokinesis. Plays key roles in controlling cell growth and differentiation of hematopoietic cells through mechanisms other than regulating Rac GTPas	Highly expressed in testis, thymus and placenta. Expressed at lower levels in spleen and peripheral blood lymphocytes. In testis, expression is restricted to germ cells with the highest levels of expression found in spermatocytes.	Nucleus. Cytoplasm. Spindle. Acrosome.
222	RGS22:Y193	Regulator of G-protein signaling 22	Q8NE09	unknown domain	Inhibits signal transduction by increasing the GTPase activity of G protein alpha subunits thereby driving them into their inactive GDP-bound form
223	RHG09:Y577	Rho GTPase-activating protein 9	Q9BRR9	Rho-GAP domain	GTPase activator for the Rho-type GTPases by converting them to an inactive GDP-bound state. Has a substantial GAP activity toward CDC42 and RAC1 and less toward RHOA. Has a role in regulating adhesion of hematopoietic cells to the extracellular matrix.	Predominantly expressed in peripheral blood leukocytes, spleen, and thymus.
224	RHG12:Y691	Rho GTPase-activating protein 12	Q8IWW6	Rho-GAP domain	GTPase activator for the Rho-type GTPases by converting them to an inactive GDP-bound state
225	RHG22:Y167	Rho GTPase-activating protein 22	Q7Z5H3	Rho-GAP domain	Rho GTPase-activating protein involved in the signal transduction pathway that regulates endothelial cell capillary tube formation during angiogenesis. Acts as a GTPase activator for the RAC1 by converting it to an inactive GDP-bound state. Inhibits RAC1-		Cytoplasm,nucleus
226	RHG26:Y371	Rho GTPase-activating protein 26	Q9UNA1	Rho-GAP domain	GTPase-activating protein for RhoA.			Defects in ARHGAP26 are a cause of juvenile myelomonocytic leukemia (JMML)
227	RNF150:Y192	RING finger protein 150	Q9ULK6	topological domain:extracellular			Membrane; Single-pass type I membrane protein
228	RNF165:Y270	RING finger protein 165	Q6ZSG1
229	RNF38:Y384	RING finger protein 38	Q9H0F5	Pro-rich region
230	ROBO2:Y985	Roundabout homolog 2	Q9HCK4	topological domain:cytoplasmic	Receptor for SLIT2, and probably SLIT1, which are thought to act as molecular guidance cue in cellular migration, including axonal navigation at the ventral midline of the neural tube and projection of axons to different regions during neuronal developmen		Membrane; Single-pass type I membrane protein	Defects in ROBO2 are the cause of vesicoureteral reflux type 2 (VUR2), A chromosomal aberration involving ROBO2 is a cause of multiple congenital abnormalities, including severe bilateral VUR with ureterovesical junction defects.
231	S12A2:Y956	Solute carrier family 12 member 2/ Basolateral Na-K-Cl symporter	P55011	topological domain:cytoplasmic	Electrically silent transporter system. Mediates sodium and chloride reabsorption. Plays a vital role in the regulation of ionic balance and cell volume.	Expressed in many tissues	Membrane; Multi-pass membrane protein
232	S12A4:Y17	Solute carrier family 12 member 4/ Erythroid K-Cl cotransporter 1	Q9UP95	topological domain:cytoplasmic	Mediates electroneutral potassium-chloride cotransport when activated by cell swelling. May contribute to cell volume homeostasis in single cells. May be involved in the regulation of basolateral Cl(-) exit in NaCl absorbing epithelia	Ubiquitous. Levels are much higher in erythrocytes from patients with Hb SC and Hb SS compared to normal AA erythrocytes. This may contribute to red blood cell dehydration and to the manifestation of sickle cell disease by increasing the intracellular con	Membrane; Multi-pass membrane protein
233	S12A6:Y714	Solute carrier family 12 member 6/ K-Cl cotransporter 3	Q9UHW9	Transmembrane	Mediates electroneutral potassium-chloride cotransport. May be activated by cell swelling. May contribute to cell volume homeostasis in single cells.	Highly expressed in heart, brain and kidney. Detected at lower levels in skeletal muscle, placenta, lung and pancreas. Detected in umbilical vein endothelial cells.	Membrane; Multi-pass membrane protein	Defects in SLC12A6 are a cause of agenesis of the corpus callosum with peripheral neuropathy (ACCPN)
234	S12A8:Y441	Solute carrier family 12 member 8/ Cation-chloride cotransporter 9	A0AV02	unknown domain	Cation/chloride cotransporter that may play a role in the control of keratinocyte proliferation.	Ubiquitous with very low level in normal skin	Membrane; Multi-pass membrane protein	Defects in SLC12A8 may be a cause of susceptibility to psoriasis vulgaris (PSORS5)
235	S19A1:Y149	Folate transporter 1/ Placental folate transporter	P41440	topological domain:cytoplasmic	Transporter for the intake of folate. Uptake of folate in human placental choriocarcinoma cells occurs by a novel mechanism called potocytosis which functionally couples three components, namely the folate receptor, the folate transporter, and a V-type H(	Placenta, liver, and to a much smaller extent, in lung	Membrane; Multi-pass membrane protein
236	S19A2:Y154	Thiamine transporter 1	O60779	topological domain:cytoplasmic	High-affinity transporter for the intake of thiamine	Ubiquitous; most abundant in skeletal and cardiac muscle. Medium expression in placenta, heart, liver and kidney, low in lung.	Membrane; Multi-pass membrane protein	Defects in SLC19A2 are the cause of thiamine-responsive megaloblastic anemia syndrome (TRMA) also known as Rogers syndrome
237	S19A3:Y135	Thiamine transporter 2	Q9BZV2	topological domain:cytoplasmic	Mediates high affinity thiamine uptake, propably via a proton anti-port mechanism. Has no folate transport activity	Widely expressed but most abundant in placenta, kidney and liver	Membrane; Multi-pass membrane protein	Defects in SLC19A3 are the cause of biotin-responsive basal ganglia disease (BBGD)
238	S22AD:Y35	Solute carrier family 22 member 13/ ORCTL-3	Q9Y226	Transmembrane		Ubiquitous, expressed at low levels	Membrane; Multi-pass membrane protein
239	S36A1:Y14	Proton-coupled amino acid transporter 1	Q7Z2H8	unknown domain	Neutral amino acid/proton symporter. Has a pH-dependent electrogenic transport activity for small amino acids such as glycine, alanine and proline. Besides small apolar L-amino acids, it also recognize their D-enantiomers and selected amino acid derivativ		Cell membrane; Multi-pass membrane protein, lysosome membrane
240	S38A5:Y19	Sodium-coupled neutral amino acid transporter 5	Q8WUX1	unknown domain	Functions as a sodium-dependent amino acid transporter which countertransport protons. Mediates the saturable, pH-sensitive, and electrogenic cotransport of several neutral amino acids including glycine, asparagine, alanine, serine, glutamine and histidin	Predominantly expressed in stomach, brain, liver, lung and intestinal tract	Cell membrane; Multi-pass membrane protein	A chromosomal aberration involving SLC38A5 is found in 3 brothers with non-syndromic mental retardation. However, the homozygous interstitial microdeletion at Xp11.23 causes also the loss of FTSJ1 and the link between SLC38A5 and the disease is not clear.
241	S6A11:Y92;S6A11:Y535	Sodium- and chloride-dependent GABA transporter 3	P48066	Transmembrane	Terminates the action of GABA by its high affinity sodium-dependent reuptake into presynaptic terminals.	Widespread distribution in the brain	Membrane; Multi-pass membrane protein.
242	SCEL:Y108	Sciellin	O95171	unknown domain	May function in the assembly or regulation of proteins in the cornified envelope. The LIM domain may be involved in homotypic or heterotypic associations and may function to localize sciellin to the cornified envelope	Highly expressed in esophagus. It is also expressed in keratinocytes, amniotic tissue, foreskin stratum spinosum and stratum granulosum, hair follicle and nail	Cytoplasm. Membrane. Note=May become cross-linked to membrane proteins by transglutaminase
243	SDK2:Y1958;SDK2-3:Y1939;SDK2-4Y1958	Protein sidekick-2	Q58EX2/Q58EX2-3/Q58EX2-4	topological domain:cytoplasmic	Cell adhesion protein that guides axonal terminals to specific synapses in developing neurons		Membrane; Single-pass type I membrane protein
244	SEMA4D:Y815	Semaphorin-4D	Q92854	topological domain:cytoplasmic	May play a functional role in the immune system, as well as in the nervous system. Induces B-cells to aggregate and improves their viability in vitro	Strongly expressed in skeletal muscle, peripheral blood lymphocytes, spleen, and thymus and also expressed at lower levels in testes, brain, kidney, small intestine, prostate, heart, placenta, lung and pancreas, but not in colon and liver.	Membrane; Single-pass type I membrane protein
245	SEMA4F:Y712/SEMA4B:Y782	Semaphorin-4F	O95754/Q9NPR2	topological domain:cytoplasmic	Has growth cone collapse activity against retinal ganglion-cell axons		Membrane; Single-pass type I membrane protein.
246	SF3B3:Y189	Splicing factor 3B subunit 3/Spliceosome-associated protein 130	Q15393	unknown domain	Subunit of the splicing factor SF3B required for 'A' complex assembly formed by the stable binding of U2 snRNP to the branchpoint sequence (BPS) in pre-mRNA. Sequence independent binding of SF3A/SF3B complex upstream of the branch site is essential, it ma		Nucleus
247	SFT2C:Y11	Vesicle transport protein SFT2C	Q587I9	topological domain:cytoplasmic	May be involved in fusion of retrograde transport vesicles derived from an endocytic compartment with the Golgi complex		Membrane; Multi-pass membrane protein
248	SLC16A10:Y184	SLC16A10 protein	Q05BR4
249	SLC16A14:Y304	SLC16A14 protein	Q05BQ4		Molecular function: transporter activity		Cellular component: integral to membrane
250	SLC16A4:Y204	SLC16A4 protein/Monocarboxylic acid transporter 5	Q8WU09
251	SLC22A3:Y49	Solute carrier family 22 member 3	O75751	Transmembrane	Mediates potential-dependent transport of a variety of organic cations. May play a significant role in the disposition of cationic neurotoxins and neurotransmitters in the brain	Expressed in placenta, skeletal muscle, prostate, aorta, liver, fetal lung, salivary gland, adrenal gland, kidney and brain cortex. No expression detected in spleen	Membrane; Multi-pass membrane protein
252	SLC39A2:Y104	Zinc transporter ZIP2	Q9NP94	transmembrane	Mediates zinc uptake. Zinc uptake may be mediated by a Zn(2+)-HCO(3)(-) symport mechanism and can function in the presence of albumin. May also transport other divalent cations. May be important in contact inhibition of normal epithelial cells and loss of	Expressed only in prostate and uterine epithelial cells	Cell membrane; Multi-pass membrane protein
253	SLIT2:Y1151	Slit homolog 2 protein	O94813	EGF-like 6 domain	Thought to act as molecular guidance cue in cellular migration, and function appears to be mediated by interaction with roundabout homolog receptors.	Fetal lung and kidney, and adult spinal cord. Weak expression in adult adrenal gland, thyroid, trachea and other tissues examined.	Secreted. Note=The C-terminal cleavage protein is more diffusible than the larger N-terminal protein that is more tightly cell associated
254	SNAPC1:Y187	snRNA-activating protein complex subunit 1	Q16533	SNAPC4-binding domain	Part of the SNAPc complex required for the transcription of both RNA polymerase II and III small-nuclear RNA genes. Binds to the proximal sequence element (PSE), a non-TATA-box basal promoter element common to these 2 types of genes. Recruits TBP and BRF2		Nucleus.
255	SNX3:Y22	Sorting nexin-3	O60493		May be involved in several stages of intracellular trafficking			A chromosomal aberration disrupting SNX3 may be a cause of syndromic microphthalmia type 8 (MCOPS8)
256	SOAT1:Y429;Y431	Sterol O-acyltransferase 1	P35610	unknown domain	Catalyzes the formation of fatty acid-cholesterol esters. Plays a role in lipoprotein assembly and dietary cholesterol absorption. In addition to its acyltransferase activity, it may act as a ligase.		Endoplasmic reticulum membrane; Multi-pass membrane protein.	Accumulation of insoluble cholesterol esters in macrophages and smooth muscle is a characteristic feature of early lesions of atherosclerotic plaque.
257	SON:Y963/SON-E:Y963/SON- J:Y963	SON3/NRE-binding protein	P18583/P18583-6/P18583-10	11 X 7 AA tandem repeats of [DR]-P-Y-R-[LI][AG][QHP]	Represses hepatitis B virus (HBV) core promoter activity and transcription of HBV genes and production of HBV virions. Binds to the consensus DNA sequence: 5'-GA[GT]AN[CG][AG]CC-3'. Might protect cells from apoptosis. Might be involved in pre-mRNA splicin	Widely expressed, with the higher expression seen in leukocyte and heart	Nucleus speckle
258	SPAST:Y149	Spastin	Q9UBP0	MIT domain	Probable ATPase involved in the assembly or function of nuclear protein complexes. May also be involved in some aspects of microtubule dynamics	Ubiquitous	Nucleus. Cytoplasm, perinuclear region	Defects in SPAST are the cause of spastic paraplegia type 4 (SPG4), SPG4 is a form of autosomal dominant hereditary spastic paraplegia (AD-HSP)
259	SPDEF:Y302	Prostate-derived Ets factor/SAM pointed domain-containing Ets transcription factor	O95238	ETS domain	May function as an androgen-independent transactivator of the prostate-specific antigen (PSA) promoter. Binds to 5'-GGAT-3' DNA sequences. May play a role in the regulation of the prostate gland and/or prostate cancer development. Acts as a transcriptiona	Expressed in a very restricted set of primarily hormone-regulated epithelial tissues with particularly high expression in the prostate gland. Significantly lower expression is seen in other hormone regulated tissues such as mammary gland, salivary gland,	Nucleus
260	SPS2L:Y361	SPATS2-like protein/ DNA polymerase-transactivated protein 6	Q9NUQ6
261	SPTA1:Y986	Spectrin alpha chain, erythrocyte	P02549	SH3 domain	Spectrin is the major constituent of the cytoskeletal network underlying the erythrocyte plasma membrane. It associates with band 4.1 and actin to form the cytoskeletal superstructure of the erythrocyte plasma membrane.		Cytoplasm, cytoskeleton. Cytoplasm, cell cortex.	Defects in SPTA1 are the cause of elliptocytosis 2 (EL2), hereditary pyropoikilocytosis (HPP), spherocytosis type III (SPH3)
262	SPTA2:Y976	Spectrin alpha chain, brain	Q13813	SH3 domain	Fodrin, which seems to be involved in secretion, interacts with calmodulin in a calcium-dependent manner and is thus candidate for the calcium-dependent movement of the cytoskeleton at the membrane.		Cytoplasm, cytoskeleton. Cytoplasm, cell cortex.
263	SRMS:Y197	Tyrosine-protein kinase Srms	Q9H3Y6	SH2 domain	May be involved in proliferation or differentiation of keratinocytes in the skin
264	STAT5A:Y720	Signal transducer and activator of transcription 5A	P42229	unknown domain	Carries out a dual function: signal transduction and activation of transcription. Binds to the GAS element and activates PRL-induced transcription		Cytoplasm. Nucleus. Note=Translocated into the nucleus in response to phosphorylation.
265	STAT5B:Y725	Signal transducer and activator of transcription 5B	P51692	unknown domain	Carries out a dual function: signal transduction and activation of transcription. Binds to the GAS element and activates PRL-induced transcription		Cytoplasm, nucleus,Translocated into the nucleus in response to phosphorylation	Defects in STAT5B are the cause of Laron type dwarfism II (LTD2) also known as Laron syndrome type II or Laron syndrome due to a post-receptor defect
266	STRN3:Y625	Striatin-3/ Cell-cycle autoantigen SG2NA	Q13033	WD3 repeat	Binds calmodulin in a calcium dependent manner. May function as scaffolding or signaling protein.		Cytoplasm, Membrane; Peripheral membrane protein
267	SYCP1:Y807	Synaptonemal complex protein 1/ Cancer/testis antigen 8	Q15431	unknown domain	Major component of the transverse filaments of synaptonemal complexes (SCS), formed between homologous chromosomes during meiotic prophase	Testis	Nucleus,In tripartite segments of synaptonemal complexes, between lateral elements in the nucleus. Found only where the chromosome cores are synapsed. Its N-terminus is found towards the center of the synaptonemal complex while the C-terminus extends well
268	SYNLE:Y573	Synleurin	Q7Z2Q7	Synleurin chain	Renders cells highly sensitive to the activation by cytokines and lipopolysaccharide (LPS).	Expressed at low levels in many tissues, including smooth muscle, brain, uterus, pancreas, cartilage, adipose, spleen and testis.	Membrane; Single-pass membrane protein
269	TAAR9: Y245	Trace amine-associated receptor 9	Q96RI9	topological domain:cytoplasmic	Orphan receptor. Could be a receptor for trace amines. Trace amines are biogenic amines present in very low levels in mammalian tissues. Although some trace amines have clearly defined roles as neurotransmitters in invertebrates, the extent to which they		Cell membrane; Multi-pass membrane protein
270	TAB3:Y501	Mitogen-activated protein kinase kinase kinase 7-interacting protein 3	EAW99059/Q8N5C8	Poly-serine rich region	Adapter linking MAP3K7/TAK1 and TRAF6 or TRAF2. Mediator of MAP3K7 activation, respectively in the IL1 and TNF signaling pathways. Plays a role in activation of NF-kappa-B and AP1 transcription factor. Isoform2 may be an oncogenic factor	Widely expressed. Constitutively overexpressed in certain tumor tissues. Isoform 1 is a major transcript while Isoform2 is minor
271	TAC2N:Y233	Tandem C2 domains nuclear protein	Q8N9U0				Nucleus
272	TAF5:Y598	Transcription initiation factor TFIID subunit 5/ TAFII-100	Q15542	WD3 repeat	TAFs are components of the transcription factor IID (TFIID) complex, PCAF histone acetylase complex and TBP-free TAFII complex (TFTC). TAFs components-TIIFD are essential for mediating regulation of RNA polymerase transcription.		Nucleus.
273	TBX1C:Y418;TBX1C:Y423;TBX1C:Y490	T-box transcription factor TBX1/ Testis-specific T-box protein	O43435-3/NP_542378		Probable transcriptional regulator involved in developmental processes. Is required for normal development of the pharyngeal arch arteries		Nucleus	Haploinsufficiency of the TBX1 gene is responsible for most of the physical malformations present in DiGeorge syndrome (DGS) and velocardiofacial syndrome (VCFS), conotruncal heart malformations (CTHM), Shprintzen syndrome,T-box transcription factor and a
274	TCGAP:Y349	TC10/CDC42 GTPase-activating protein/ Sorting nexin-26	O14559	Rho-GAP domain	May be involved in several stages of intracellular trafficking. Could play an important role in the regulation of glucose transport by insulin. May act as a downstream effector of RHOQ/TC10 in the regulation of insulin-stimulated glucose transport
275	TEN2:Y2022	Teneurin-2/ Tenascin-M2	Q9NT68	YD 10 domain	May function as a cellular signal transducer	Highly expressed in heart, followed by brain, liver, kidney and fetal brain and weakly expressed in lung and testis. No expression was detected in skeletal muscle, pancreas, spleen, ovary and fetal liver.	Membrane; Single-pass type II membrane protein
276	TENA:Y54	Tenascin/ Tenascin-C	P24821/Q5T7S3		Extracellular matrix protein implicated in guidance of migrating neurons as well as axons during development, synaptic plasticity as well as neuronal regeneration. Promotes neurite outgrowth from cortical neurons grown on a monolayer of astrocytes. Ligand		Secreted, extracellular space, extracellular matrix.
277	TNCvar:Y 86	TNC variant protein	Q4LE33		Molecular function: receptor binding
278	TNKS2:Y569	Tankyrase-2	Q9H2K2	ANK 11 repeat	May regulate vesicle trafficking and modulate the subcellular distribution of SLC2A4/GLUT4-vesicles. Has PARP activity and can modify TRF1, and thereby contribute to the regulation of telomere length	Highly expressed in placenta, skeletal muscle, liver, brain, kidney, heart, thymus, spinal cord, lung, peripheral blood leukocytes, pancreas, lymph nodes, spleen, prostate, testis, ovary, small intestine, colon, mammary gland, breast and breast carcinoma,	Cytoplasm. Golgi apparatus membrane; Peripheral membrane protein. Nucleus. Note=Associated with the Golgi and with juxtanuclear SLC2A4/GLUT4-vesicles. Also found around the pericentriolar matrix of mitotic centromeres. During interphase, a small fraction
279	TPM1:Y162	Tropomyosin alpha-1 chain/ Tropomyosin-1	P09493	unknown domain	Binds to actin filaments in muscle and non-muscle cells. Plays a central role, in association with the troponin complex, in the calcium dependent regulation of vertebrate striated muscle contraction. Smooth muscle contraction is regulated by interaction w	Detected in primary breast cancer tissues but undetectable in normal breast tissues in Sudanese patients.		Defects in TPM1 are the cause of familial hypertrophic cardiomyopathy type 3 (CMH3),
280	TPM2:Y162	Tropomyosin beta chain/ Tropomyosin-2	P07951	unknown domain	Binds to actin filaments in muscle and non-muscle cells. Plays a central role, in association with the troponin complex, in the calcium dependent regulation of vertebrate striated muscle contraction.	Present in primary breast cancer tissue, absent from normal breast tissue.		Defects in TPM2 are the cause of nemaline myopathy type 4 (NEM4), distal arthrogryposis type 1 (DA1)
281	TPM3:Y162	Tropomyosin alpha-3 chain/ Tropomyosin-3	P06753	unknown domain	Binds to actin filaments in muscle and non-muscle cells. Plays a central role, in association with the troponin complex, in the calcium dependent regulation of vertebrate striated muscle contraction.			Defects in TPM3 are a cause of nemaline myopathy type 1 (NEM1),thyroid papillary carcinoma (PACT)
282	TREF1:Y326	Transcriptional-regulating factor 1	Q96PN7	Gln-rich region	Activates transcription of CYP11A1. Interaction with CREBBP and EP300 results in a synergistic transcriptional activation of CYP11A1.	Highest expression was seen in thymus, testis and adrenal cortex, expressed also in the adrenal medulla, thyroid, and stomach. Highly expressed in steroidogenic JEG-3 and MCF-7 cells, low expression was seen in non-steroidogenic HepG2 and HK293 cells.	Nucleus.
283	TRI33:Y336	E3 ubiquitin-protein ligase TRIM33/ RET-fused gene 7 protein	Q9UPN9	region necessary for oligomerization	Acts as an E3 ubiquitin-protein ligase. Promotes SMAD4 ubiquitination, nuclear exclusion and degradation via the ubiquitin proteasome pathway. According to PubMed:16751102, does not promote a decrease in the level of endogenous SMAD4. May act as a transcr	Expressed in stem cells at the bottom of the crypts of the colon (at protein level). Expressed in colon adenomas and adenocarcinomas (at protein level). Expressed in brain, lung, liver, spleen, thymus, prostate, kidney, testis, heart, placenta, pancreas,	Nucleus. Note=In discrete nuclear dots resembling nuclear bodies	A chromosomal aberration involving TRIM33 is a cause of thyroid papillary carcinoma (PACT)
284	TRM1L:Y426	TRM1-like protein	Q7Z2T5/Q8IWH5		May play a role in motor coordination and exploratory behavior	Widely expressed.
285	TSP1:Y615	Thrombospondin-1	P07996	EGF-like 2; calcium-binding	Adhesive glycoprotein that mediates cell-to-cell and cell-to-matrix interactions. Can bind to fibrinogen, fibronectin, laminin, type V collagen and integrins alpha-V/beta-1, alpha-V/beta-3 and alpha-IIb/beta-3.		Cellular component: extracellular region
286	UBA2:Y831, Y844, Y846	E3 ubiquitin-protein ligase UBR2	Q8IWV8	unknown domain	E3 ubiquitin-protein ligase which is a component of the N-end rule pathway. Recognizes and binds to proteins bearing specific amino-terminal residues that are destabilizing according to the N-end rule, leading to their ubiquitination and subsequent degrad	Broadly expressed, with highest levels in skeletal muscle, kidney and pancreas. Present in acinar cells of the pancreas	Nucleus
287	UBE2G2:Y13	Ubiquitin-conjugating enzyme E2 G2	P60604/AAC32312		Catalyzes the covalent attachment of ubiquitin to other proteins. Involved in endoplasmic reticulum-associated degradation (ERAD).		Cellular component: cytoplasm
288	UBR1:Y821, Y836, Y838	E3 ubiquitin-protein ligase UBR1/ N-recognin-1	Q8IWV7	unknown domain	E3 ubiquitin-protein ligase which is a component of the N-end rule pathway. Recognizes and binds to proteins bearing specific amino-terminal residues that are destabilizing according to the N-end rule, leading to their ubiquitination and subsequent degrad	Broadly expressed, with highest levels in skeletal muscle, kidney and pancreas. Present in acinar cells of the pancreas	Cytoplasm, cytosol	Defects in UBR1 are a cause of Johanson-Blizzard syndrome (JBS),
289	UBR3:Y852	E3 ubiquitin-protein ligase UBR3/ N-recognin-3	Q6ZT12	unknown domain	E3 ubiquitin-protein ligase which is a component of the N-end rule pathway. Does not bind to proteins bearing specific N-terminal residues that are destabilizing according to the N-end rule, leading to their ubiquitination and subsequent degradation		Membrane; Multi-pass membrane protein
290	UNC5C:Y449	Netrin receptor UNC5C	O95185	topological domain:cytoplasmic	Receptor for netrin required for axon guidance. Mediates axon repulsion of neuronal growth cones in the developing nervous system upon ligand binding. Axon repulsion in growth cones may be caused by its association with DCC that may trigger signaling for	Mainly expressed in brain. Also expressed in kidney. Not expressed in developing or adult lung.	Membrane; Single-pass type I membrane protein	Down-regulated in multiple cancers including colorectal, breast, ovary, uterus, stomach, lung, or kidney cancers
291	UNC5D:Y454	Netrin receptor UNC5D	Q6UXZ4	topological domain:cytoplasmic	Receptor for netrin. May be involved in axon guidance by mediating axon repulsion of neuronal growth cones in the developing nervous system upon ligand binding		Membrane; Single-pass type I membrane protein	not known
292	VAV1:Y441	Proto-oncogene vav	P15498	PH domain	Couples tyrosine kinase signals with the activation of the Rho/Rac GTPases, thus leading to cell differentiation and/or proliferation	Widely expressed in hematopoietic cells but not in other cell types
293	VAV2:Y529	Protein vav-2	P52735	Zn finger:Phorbol-ester/DAG-type	Guanine nucleotide exchange factor for the Rho family of Ras-related GTPases	Widely expressed
294	VAV3:Y439	Protein vav-3	Q9UKW4	PH domain	Exchange factor for GTP-binding proteins RhoA, RhoG and, to a lesser extent, Rac1. Binds physically to the nucleotide-free states of those GTPases
295	VEGFR2:Y1054;VEGFR2:Y1175	Vascular endothelial growth factor receptor 2	P35968	topological domain:cytoplasmic	Receptor for VEGF or VEGFC,In case of HIV-1 infection, the interaction with extracellular viral Tat protein seems to enhance angiogenesis in Kaposi's sarcoma lesions		Cell membrane; Single-pass type I membrane protein
296	VEGFR3:1063	Vascular endothelial growth factor receptor 3	P35916	topological domain:cytoplasmic	Receptor for VEGFC. Has a tyrosine-protein kinase activity	Placenta, lung, heart, and kidney, does not seem to be expressed in pancreas and brain.	Cell membrane; Single-pass type I membrane protein	Defects in FLT4 are the cause of hereditary lymphedema,Defects in FLT4 are found in juvenile hemangioma
297	VEGFR3Long form:Y 1363	Tyrosine-protein kinase receptor	Q86W07	unknown domain	not known	not known	Cell membrane; Single-pass type I membrane protein
298	VGFR1:Y1048	Vascular endothelial growth factor receptor 1	P17948	topological domain:cytoplasmic	Receptor for VEGF, VEGFB and PGF. Has a tyrosine-protein kinase activity. The VEGF-kinase ligand/receptor signaling system plays a key role in vascular development and regulation of vascular permeability	Mostly in normal lung, but also in placenta, liver, kidney, heart and brain tissues. Specifically expressed in most of the vascular endothelial cells, and also expressed in peripheral blood monocytes. It is not expressed in tumor cell lines	Cell membrane; Single-pass type I membrane protein
299	VLDR var-Q59FQ1:Y859	Low density lipoprotein receptor variant	Q59FQ1	unknown domain	Molecular function: receptor activity,calcium ion binding		Cellular component: membrane
300	VMAT2:Y211	Synaptic vesicular amine transporter/ VAT2	Q05940	topological domain:cytoplasmic	Involved in the ATP-dependent vesicular transport of biogenic amine neurotransmitters. Pumps cytosolic monoamines including dopamine, norepinephrine, serotonin, and histamine into synaptic vesicles. Requisite for vesicular amine storage prior to secretion		Cytoplasmic vesicle membrane; Multi-pass membrane protein
301	VPP4:Y198	Vacuolar proton translocating ATPase 116 kDa subunit a isoform 4	Q9HBG4	topological domain:extracellular	Part of the proton channel of the V-ATPase that is involved in normal vectorial acid transport into the urine by the kidney	Expressed in adult and fetal kidney. Found in the inner ear		Defects in ATP6V0A4 are the cause of distal renal tubular acidosis with preserved hearing (RTADR). RTADR is an autosomal recessive form of distal renal tubular acidosis (dRTA), a group of disorders characterized by functional failure of alpha-intercalated
302	VPS4A:Y32	Vacuolar protein sorting-associating protein 4A	Q9UN37	MIT domain	Involved in intracellular protein transport probably out of a prevacuolar endosomal compartment. May be involved in the release of components of the bilayered coat from the endosomal membrane. The association with ESCRT-III complex mediates the ATP-depend	Ubiquitously expressed.	Prevacuolar compartment membrane; Peripheral membrane protein. Note=Membrane-associated in the prevacuolar endosomal compartment
303	WNK1:Y545	Serine/threonine-protein kinase WNK1/ Protein kinase with no lysine 1	Q9H4A3	unknown domain	Controls sodium and chloride ion transport by inhibiting the activity of WNK4, potentially by either phosphorylating the kinase or via an interaction between WNK4 and the autoinhibitory domain of WNK1. WNK4 regulates the activity of the thiazide-sensitive	Widely expressed, with highest levels observed in the testis, heart, kidney and skeletal muscle	Cytoplasm	Defects in WNK1 are a cause of pseudohypoaldosteronism type II (PHAII), PHAII is an autosomal dominant disease characterized by severe hypertension, hyperkalemia, and sensitivity to thiazide diuretics which may result from a chloride shunt in the renal di
304	WWC1:Y128	Protein WWC1/ WW domain-containing protein 1	Q8IX03	coiled-coil region		Detected in brain, heart, colon and kidney	Cytoplasm.
305	WWOX:Y34	WW domain-containing oxidoreductase	Q9NZC7	WW 1 domain	Probable oxidoreductase, which acts as a tumor suppressor and plays a role in apoptosis. May function synergistically with TP53/p53 to control genotoxic stress-induced cell death. May also play a role in tumor necrosis factor (TNF)-mediated cell death.	Widely expressed. Strongly expressed in testis, prostate, and ovary. Overexpressed in cancer cell lines.	Cytoplasm. Nucleus. Mitochondrion. Golgi apparatus. Note=Partially localizes to the mitochondria, found also in the Golgi apparatus. Translocates to the nucleus upon genotoxic stress or TNF stimulation	Defects in WWOX may be involved in several cancer types. The gene spans the second most common chromosomal fragile site (FRA16D) which is frequently altered in cancers. Alteration of the expression and expression of some isoforms is associated with cancer
306	YTDC1:Y126	YTH domain-containing protein 1	Q96MU7	unknown domain	May be part of a signal transduction pathway that influences splice site selection		Nucleus, Note=Localizes to a novel subnuclear structure, the YT bodies
307	ZAN:Y292	Zonadhesin	Q9Y493	MAM 2 domain	Binds in a species-specific manner to the zona pellucida of the egg. May be involved in gamete recognition and/or signaling.	In testis, primarily in haploid spermatids	Cell membrane; Single-pass type I membrane protein. Note=Exclusively on the apical region of the sperm head
308	ZCCHC13:Y113	Zinc finger CCHC domain-containing protein 13	Q8WW36	Zince finger motiff:CCHC-type 5
309	ZDHHC13:Y 470	Probable palmitoyltransferase ZDHHC13/ Huntingtin-interacting protein HIP3RP	Q8IUH4	Zince finger motiff:DHHC-type	Biological process: positive regulation of I-kappaB kinase/NF-kappaB cascade		Membrane; Multi-pass membrane protein
310	ZO1:Y1195	Tight junction protein ZO-1/ Zona occludens protein 1	Q07157	unknown domain	The N-terminal may be involved in transducing a signal required for tight junction assembly, while the C-terminal may have specific properties of tight junctions. The alpha domain might be involved in stabilizing junctions	The alpha-containing isoform is found in most epithelial cell junctions. The short isoform is found both in endothelial cells and the highly specialized epithelial junctions of renal glomeruli and Sertoli cells of the seminiferous tubules.	Cell membrane; Peripheral membrane protein; Cytoplasmic side. Cell junction, tight junction.
	ZO1:Y1324	Tight junction protein ZO-1/ Zona occludens protein 1	Q07157	unknown domain	The N-terminal may be involved in transducing a signal required for tight junction assembly, while the C-terminal may have specific properties of tight junctions. The alpha domain might be involved in stabilizing junctions	The alpha-containing isoform is found in most epithelial cell junctions. The short isoform is found both in endothelial cells and the highly specialized epithelial junctions of renal glomeruli and Sertoli cells of the seminiferous tubules.	Cell membrane; Peripheral membrane protein; Cytoplasmic side. Cell junction, tight junction.
	ZO1:Y1361	Tight junction protein ZO-1/ Zona occludens protein 1	Q07157	unknown domain	The N-terminal may be involved in transducing a signal required for tight junction assembly, while the C-terminal may have specific properties of tight junctions. The alpha domain might be involved in stabilizing junctions	The alpha-containing isoform is found in most epithelial cell junctions. The short isoform is found both in endothelial cells and the highly specialized epithelial junctions of renal glomeruli and Sertoli cells of the seminiferous tubules.	Cell membrane; Peripheral membrane protein; Cytoplasmic side. Cell junction, tight junction.

## Sheet: Y-F, Y-D, Y-H, Y-W
	Table S2 (c)
	Interesting Y-F, Y-W, Y-H and Y-D substitutions in human proteins in place of pY in Drosophila
	Human Ortholog/Paralog with conserved pY	Protein Accession#
	ACK1 :Y-W 769	Q07912
	EPHB1Y-F:595	Q15375-2
	PTCH1:Y-H 1277/ Y-H1126/PTCH2:Y-H1175	Q13635/:Q5VZC2/Q9Y6C5
	MTR1A:Y-D348	P48039
	ROBO1:Y-D1332	Q9Y6N7
	Q59FP8:Y-H 1064	Q59FP8
	FGD6:Y-D1045	Q6ZV73
	FGD6:Y-D1045	Q6ZV73
	DAB1:Y-D539	O75553
	PMM2:Y-F221/PMM1:Y-F230	O15305/Q92871
	SAV1:Y-D49	Q9H4B6
	DMXL1:Y-H1367	Q9Y485
	MYCN:Y-H407	P04198
	T184B:Y-F407	Q9Y519

## Sheet: Published pY sites
	Table S2 (d)
	Details of human orthologs and paralogs with conserved Y residues that are phosphorylated in Drosophila proteins
	Human Ortholog/Paralog with conserved pY	Protein Accession#
	ABI7:Y213/ABI1var:Y238/ABI iso4:Y 213/SSH3BP:Y213/SRC8:Y302	Q8IZP0-7/Q59G41/Q8IZP0-4/Q5W068/Q14247
	ABL1Y253	P00519
	ABL2:Y299	P42684
	ABL2:Y303/ABL1 Y257	P42684/P00519
	ABL2Y439 /ABL1Y393	P42684/P00519
	ABL2Y459/ ABL1Y413	P42684/P00519
	ABLIM1:Y406	O14639
	ACBD7:Y30/ACBP:Y30	Q8N6N7/P07108
	ACK1: Y284	Q07912-2
	ACK1: Y284	Q07912
	ACTG:Y169/ACTB:Y169	P63261/P60709
	ADAM15:Y735	Q13444
	ADAMTS20:Y1177	P59510-2
	ANK1IsoEr14:Y1588/Er4:Y1468	P16157-15/P16157-6
	ANK3:Y2406	Q12955
	ARHGDIA:Y27/ARHGDIB:Y24	P52565/P52566
	ARRB2:Y48/ARRB1:Y47/ARRC:Y43/ARRB3;Y43	P32121/P49407/P36575/P36575-2
	BCAR1:Y362	P56945
	BNC2:Y 791	Q6ZN30
	CCNK-Iso1:Y545	NP_001092872
	CDC2: Y15	P06493
	CDC2L2:Y437/CDC2L1:Y455/CDC2L2:Y434	CAI20032/NP_277023/Q9UQ88
	CDK5:Y15	Q00535
	CHIN:Y148/CHIO:Y158	P15882/P52757
	DAAM1:Y28	Q9Y4D1
	DDX42:Y210/DDX23:Y286/DDX54:Y243/DDX4:Y246	Q86XP3/Q9BUQ8/Q8TDD1/Q9NQI0
	DOCK5:Y1349	Q9H7D0
	DOCK5:Y1575	Q9H7D0
	DSCL1:Y1744	Q8TD84
	DTX3L-Y242/BBAPY242	Q8TDB6/Q53ZZ3
	DYR1A:Y321	Q13627
	DYRK2:Y382	Q92630
	EF1A1:Y29/EF1A2:Y29	P68104/Q05639
	ENAH:Y38/EVL:Y39	Q8N8S7/Q9UI08
	EPB41:Y268	Q5TB36
	EPB41-Q1WWM3:Y242	Q1WWM3
	EPB41-Q4VB86:Y140	Q4VB86
	EPN2:Y186	O95208
	ES8L3:Y498	Q8TE67
	ESNA7:Y70/Y66/ARP19:Y65	O43768/Q6VUC6/P56211
	FAK1Y397	Q8IYN9/ Q05397
	FAK1Y576	Q8IYN9/ Q05397
	FGD1:Y467	P98174/O95045-2;Y509
	FGFR3: Y647, Y648	P22607
	Fibulin6:Y2167	Q96RW7
	Fibulin6:Y2290	Q96RW7
	Fibulin6:Y2342	Q96RW7
	Fibulin6:Y2433	Q96RW7
	Fibulin6:Y2439	Q96RW7
	FKB1A:Y81/FKBP5:Y111/FKBP4:Y111/Q59EB8:Y111	P62942/Q13451/Q02790
	FRK:Y387	P42685
	FRK:Y497	P42685
	FUS:Y468/Q13344:Y471/hnRNPG-T:Y 319	P35637/Q13344/O75526
	FZD5:Y556	Q13467
	GAB1:Y447	Q13480
	GAB2:Y614/GAB4:Y541/GAB1:Y627	Q9UQC2/Q2WGN9/Q13480
	GAB3:Y560/GRIN3Y-D776	Q8WWW8/Q6ZVF9
	GBLP:Y228/Q5VLR4:Y258/Q53HU2:Y228/Q5J8M6:Y182	P63244/Q5VLR4/Q53HU2/Q5J8M6
	GBLP:Y52/Q5VLR4:Y82/Q53HU2:Y52	P63244/Q5VLR4/Q53HU2
	GMPPA:Y256	Q96IJ6
	GSK3B: Y216	P49841
	HGS:Y237	O14964
	HIPK2:Y361	Q9H2X6
	HMCN1:Y3128	Q96RW7
	INSR: Y1185, 1189, 1190/IGF-1R:Y1161, Y1165, y 1166/Y900/Y905	P06213/P08069/P07949
	IRS1:Y1179/IRS2:Y1253	P35568/Q9Y4H2
	IRS2:Y1320	Q9Y4H2
	IRS4:Y487	O14654
	ITB1:Y783	P05556
	KIF14:Y895/KIF27B:Y1175	Q15058/Q86VH2-2
	LASP1:Y183, Y186	Q14847
	LDB3:Y437	O75112
	LPXN:Y62	O60711
	LRIG2:Y912	O94898
	LRP5:Y1573/gp330:Y4285	O75197/Q7Z5C1
	LRRC24:Y509/LGR4:Y801/LRRN3:Y621	Q50LG9/Q9BXB1/Q9H3W5
	LRRT4:Y 450	Q86VH4
	M4K4-Iso2:Y736	O95819-2
	MARK2:Y613	Q7KZI7
	MEG11:Y790	A6BM72
	MEG11:Y812,Y835	A6BM72
	MERL:Y481/E41LA:Y439	P35240/Q9HCS5
	MFHAS1:Y 929	Q9Y4C4
	MFSD1:Y310	Q9H3U5
	MK11:Y182/MK14:Y182	Q15759/Q16539
	MK12:Y185	P53778
	MOT7:Y15	O15403
	MYH4:Y1856/MYH1:Y1856/MYH15:Y1864/MYH6:Y1854/MYH2:Y1858	Q9Y623/P12882/Q9Y2K3/P13533/Q9UKX2
	MYT1:Y436/SEMA6C:Y586	Q6P6D5/Q9H3T2
	NDFIP1:Y76	Q9BT67
	NEBL:Y342	O76041
	NEBL:Y718
	NEBL:Y936/NRAP:Y1447	O76041/Q86VF7
	NKTR:Y528/SORBS1:Y536	P30414/Q9BX66
	NRAP:Y1412	Q86VF7
	NTRK1:Y496	P04629
	NUF2:Y388/CRCM:Y459	Q9BZD4/P23508
	PABP1:Y364/PABP3:Y364/PABP4:Y364	P11940/Q9H361/Q13310
	PAK7:Y230	Q9P286
	PDLI17:Y333/LIMK1:Y514/LIMK2:Y511	Q9NR12/P53667/P53671
	PEAR1:Y822	Q5VY43
	PGFRA:Y762/PGFRB:Y771	P16234/P09619
	PGFRA:Y849/PGFRB:Y857/VGFR1:Y1053/VEGFR2:Y1059/VEGFR3:Y1068/Q86W07:Y1168/RET1: Y905/Q59GQ9:Y266	P16234/P09619/P17948/P35968/P35916/Q86W07
	PGFRB:Y1021/VEGFR3:Y1230	P09619/P35916
	PKN2:Y624	Q16513
	PLXNA2:Y1605	Q5JRL6
	PRP4B:Y850/Q5D0F6 Y338	Q13523/Q5D0F6
	PSA2:Y57	P25787
	PTK2:Y407/FAK1Y407	Q8IYN9/ Q05397
	PYR5:Y432	P11172
	Q59F12:Y526	Q59F12
	Q5TIG7:Y-D1563/AFAD-VarY1485	Q5TIG7/Q59FP0
	RAN:Y147	P62826
	RASA1:Y460	P20936
	RB11A/B:Y8	P62491/Q15907
	RNF11:Y40	Q9Y3C5
	ROAA:Y298/ROA2:Y336/Q53F64:Y297	Q99729/P22626/Q53F64
	S13A1:Y172	Q9BZW2
	S38A2:Y20	Q96QD8
	SGTB:Y9	Q96EQ0
	Shank2E:Y611/SHAN3:Y557	Q9UPX8-3/Q9BYB0
	SLC39A8:Y257	Q9C0K1
	SLIK5:Y893	O94991
	SNAP23:Y139	O00161
	SNX12:Y23	Q9UMY4
	SPY1:Y53/SPY2:Y55/SPRE1:Y187	O43609/O43597/Q7Z699
	SRC; Y419	P12931
	STAM2:Y519	O75886
	T184B:Y361/MGC9712:Y371	Q9Y519/Q6ZTR0
	T184B:Y364/MGC9712:Y374	Q9Y519/Q6ZTR0
	TAP2:Y366	Q03519
	TEC: Y519	P42680
	TENC1:Y1063	Q63HR2
	TERA:Y805/VCP:Y805	P55072/Q5VYM0
	TJP3:Y380	Q32N01
	TNIK:Y210/KIAA1264:Y306	Q9UKE5/Q9P286
	TPD54:Y126/NUF2:Y296	O43399/Q9BZD4
	TRAF4:Y166	Q9BUZ4
	TRDMT:Y197/EPB41:Y 361/CS0DA006YC23 variant:Y375	Q5TB36/BAD92610
	TSN5:Y6/SART3:Y83	P62079/Q15020
	UACA:Y1079/UACA_CRAb:Y1041	Q9BZF9/EAW77854
	VAV1:Y160	P15498
	VEGFR1:Y 1184	P17948
	VEGFR1:Y1169	P17948
	VLDLR:Y837/P98155-2:Y809/Q59FQ1:Y840	P98155/P98155-2/Q59FQ1
	VP13B:1016	Q7Z7G8
	VPS4A:Y38/VPS4B:Y40	Q9UN37/O75351
	WASP:Y291/WASL:Y256	P42768/O00401
	WWC1:Y128	Q8IX03
	ZAP70: Y493	P43403
	ZFY16Y705/FGD1:Y470	Q7Z3T8/P98174
